# Supplementary material for: Evolutionary analyses of the animal glycosyltransferase family 54 reveals two β1,4-N-acetylglucosaminyltransferase families
Source: iScience. 2025 Oct 15;28(11):113788. doi: 10.1016/j.isci.2025.113788 (PMC12616123; doi:10.1016/j.isci.2025.113788)
Supplement: Table S1. List of MGAT4 sequences, names, accession number, and species used in this study [file mmc2.xlsx]

## Sheet: Supplementary Table S1
Supplementary Table S1: List of MGAT4 sequences, names, accession number and species used in this study
Name	TaxoGroup	Organism (species)	AccGenBank ID	Description	Cazy family	Family	Subfamily	Length	Sequence
Acirut_GT54_MGAT4A	Actinopterygii	Acipenser ruthenus	XM_034010754	alpha-1,3-mannosyl-glycoprotein 4-beta-N-acetylglucosaminyltransferase A (MGAT4A), chromosome 8	GT54	MGAT4	MGAT4A	533	MRLRNGTVATALIFITSFMSLSWYTTWQNGKEKLIAYQREFHALKQRLRAAEHRTLQRSSELNTILEQFRRAIAETNGSKDALGHFSDETQKLLKELAHRKPLQVPNIYYHLPHLLNNEGSLQPAVQVGLGRTKVSIVMGIPTVKRKVKSYLAETLHSLINKLSPEEKLDCVIIVFVGEADIDYVRSVVESLEKEFSTEISSGLLEVISPPASYYPDLTNLKETFGDTKERVKWRTKQNLDYSFLMMYALNKGTYYVQLEDDIVAKPNYFITMKNFALQLSSEDWMILEFSQLGFIGKMFQAPDLNLIVEFIFMFYKEKPIDWLLDHILWVKACNPEKDAKHCERQKSNLRVRFRPSLFQHVGLHSSLAGKIQKLTDKDFLKPLLHKIHVNPPAEVSTS…
Acirut_GT54_MGAT4B-B	Actinopterygii	Acipenser ruthenus	XM_058996160	alpha-1,3-mannosyl-glycoprotein4-beta-N-acetylglucosaminyltransferase B, chromosome 22, LOC117431558	GT54	MGAT4	MGAT4B	546	MRLRNGTFLTVFLFCLCGFISISWYTAFSNPKGDVVDIYQREFLALRDRLHTAEQENVKRSKELNLVLDEIKRAIAEKQALRDINHTWSSLSDETKLKLWNVTNKNVLQLPTIFHHLPHLLAKENSLQPAVHVGQGRTGVSIVMGIPSVKREVHTYLTDTLNSLMSELTVAEKEDCVIVVFIAETDQQYANSVADNLKHLFPIEIQSGLLEIISPSVNFYPDFSRLKESFGDPKERVRWRTKQNLDYCFLMMYAQSKGTYYVQLEDDIVARPNYFTTMKNFALQQPSEEWMILEFSQLGFIGKMFKSLDLSLIVEFMLMFYKDKPIDWLLDHILWVKVCNPEKDAKHCDRQKANLRIRFKPSLFQHVGTHSSLAGKIQKLKDKDFGKQTLHKGHANPPA…
Acirut_GT54_MGAT4A-B	Actinopterygii	Acipenser ruthenus	XM_034923658	alpha-1,3-mannosyl-glycoprotein 4-beta-N-acetylglucosaminyltransferase A (MGAT4A), chromosome 9, LOC117405842	GT54	MGAT4	MGAT4A	533	MRLRNGTVATALIFITSFMSLSWYTTWQDGKEKLIAYQREFHALKERLRVAEHRTLQRSSELNTILEQFRRAIAETNGSKDALGHFSDETQKLLKELAHRKPLQVPNIYYHLPHLLNNEGSLQPAVQVGLGRTKVSIVMGIPTVKRKVKSYLAETLHSLINKLSPEEKLDCVIIVFVGETDIDYVHSVVESLDKEFSTEINSGLLEVISPPASYYPDLTNLKETFGDTKERVKWRTKQNLDYSFLMMYALNKGTYYVQLEDDIVAKPNYFITMKNFALQLSSEDWMILEFSQLGFIGKMFQAPDLNLIVEFILMFYKEKPIDWLLDHILWVKACSPEKDAKHCERQKSNLRVRFRPSLFQHVGLHSSLAGKIQKLTDKDFLKPLLHKIHVNPPAEVSTS…
Acirut_GT54_MGAT4F	Actinopterygii	Acipenser ruthenus	XM_059004084	MGAT4C2, alpha-1,6-mannosyl-glycoprotein4-beta-N-acetylglucosaminyltransferase, LOC117428212, chromosome 29	GT54	MGAT4	MGAT4F	471	MRCYWKRSLMTLGSLSLFFLLLLFVSLGLRTEEDSFATEESRRWAREVAMRQIYSERNGENFRELWNSSLPINISYSHLAGFPNHEKKYLTVGLSSVKRKRGNYLLETLKSIFEQSSNEELKEMVVVVHLADFDQAWNSKVVKDISRKFSHHVLSGHLIVIHAPQEHYPPLQGLKRNFNDAPDRVQFRSKQNVDYAFLLNFCANLSRYYLMLEDDIHCSKSFFTAIKKVLTSREGSYWVTLEFSKLGYIGKLYQSSDLPRLAQFLLMFYQEMPCDWLLVHFRVLLTQKDVIRFKPSLFQHNGFYSSFLGTANRLKDDDFEEDSIDLPDNPPAAIYTNISTFENYNPSKAYSNVDEYFWGKSPLVGDYFTIVFVKPVVLTRLRIQSGTEERQSDMLHAGL…
Acirut_GT54_MGAT4D	Actinopterygii	Acipenser ruthenus	XM_034014169	predicted alpha-1,3-mannosyl-glycoprotein4-beta-N-acetylglucosaminyltransferase B-like (MGAT4B-like), LOC117408829, chromosome 2	GT54	MGAT4	MGAT4D	536	MRLKNGALRLLTVIVLGTLLSFSWWYTVLNVRDIGEEEEVQSQFLDLQRRLQIAEAVNQRVSQDLTSVLESIKHIIAEKRSATRNQTKETKKDVNITGNHKYHVLNAYYYLPHLAQSENSLRPNVAIGQGRTNVSLVLGIPTVKREKQNYLMDTLNSLLYELSQEERSDCIIIVFIAETDVQYVDSLAADIKKSFPSEVQSGLLEVVSPSPGFYPSFTDLKETFGDTRERVKWRTKQNLDYSFLMLYAQDKGRFYVQLEDDIIARTGYFQTMKNVALQKTSVEWMVMEFSQLGFIGKMFNTYDLPLIVEFILMFYKDKPIDWLLDHILWVKACHPEKDAKHCDRQKSSLRIRYKPSLFQHVGTHSSLPGKIQNLKDKDFGKQILHKAHTNPSADITTSL…
Astmex_GT54_MGAT4F	Actinopterygii	Astyanax mexicanus	XM_007240538	PREDICTED, Astyanax mexicanus alpha-1,3-mannosyl-glycoprotein4-beta-N-acetylglucosaminyltransferase C, zgc:101663, chromosome 13	GT54	MGAT4	MGAT4F	463	MRCYFKSVVWTVVGVAVLTSIYIYCRRVQLTESMELRRTQYQYSSVSRNSSNESCSQDVVKNPVCLSASVRLLAGIIPKTQGYLTVGLSSVKRKKENYLMTTLRSIFTQSSEDELSQMVVVVLLADFDVSWVQETVTSIEEQFSTRLSQGQLLVIHADQDLYPPLTGLKRNFNDAPDRVTFRSKQNVDYAFLVDFSAGLSQYYLMLEDDVTCSKGFLTSIRGHVQSQGSSQWVTLEFSKLGYIGKLYNSKDLSRLAQFLYLFYQEMPCDFLLSHFRTLLMQDKVIRFRPSLFQHMGLYSSFRGTHNKLKDEDFQHDPADNPPADVYTDIEVFEKHAPDNAYSQGTSFFWGKSPIYAGNYFLIAFHRPVVPSRILIQTGLDGKDLLKSADVVVGEIVLKT…
Auslim_GT54_MGAT4D	Actinopterygii	Austrofundulus limnaeus	XM_014029978	predicted alpha-1,3-mannosyl-glycoprotein 4-beta-N-acetylglucosaminyltransferase B-like (MGAT4B-like), LOC106533610	GT54	MGAT4	MGAT4D	483	MRCYPVRLGALLALLAVLTVSWIRSVPGRPGEWTGSVPGAPGPKTPDLQNLYKRLLVAEELGGQVNKDLSSILEQLVNISRTPNVSQPVSNSSLTNVTSTEAVKQLRADLSHHSFTQPNIYLYMPHLRQHPDSLRPNVVVGKGRRGVSIVFGIPTVKREKQSYLINTLNSLLSSLTAAQSHDLLIIVFVAETDSEYVSSVAQTITDSFPKEVQSGLMEVVSPSQYYYPNFTTLKETFGDSKERVKWRTKQNLDFSFLMLYAQDKGTYYVQLEDDVVAKTGYYSDMKAFVTQTASDEWLYLEFSQLGFIGKMFRTRDLPLIAEFFLMFHKDKPIDWLLDHILWVKVCNPEKDNKDCDQQKALLKQRYKPSLFQHVGLHSSLPGKIQQLKDKDFDQQPLFR…
Caraur_GT54_MGAT4B	Actinopterygii	Carassius auratus	XM_026279500	alpha-1,3-mannosyl-glycoprotein 4-beta-N-acetylglucosaminyltransferase B (MGAT4B), Chromo 14, LOC113113363	GT54	MGAT4	MGAT4B	510	MRLRNGTFLTVLLFGLCGLISLSWYTAFSNSKGNVVDIYQREFLALKDRLHSAEQENLKRSKELNLVLDEIKRAIAEKQALRDINRTWSSLSDETKLKLWNVTSSKNVLQLPSIFHHLPHLLAKETSLQPAVHISQGRTGVSIVLGVPSVKREVHSYLTDTLSSLMSELSPAEKEDCVIVVFIAETDEQYANSVADNLKRLFPGEIQSGLLEIISPSIHFYPDFSHLKESFGDPKERVRWRTKQNLDYCFLMMYAQTKGTYYVQLEDDIVARPNYFTTMKNFALQQPSEEWMILEFSQLGFIGKMFKSLDLPLIVEFMLMFYKDKPIDWLLDHIMWVKVCNPEKDAKHCDRQKANLRIRFKPSLFQHVGTHSSLAGKIQKLKDKDFGKQTLHKGHANPL…
Caraur_GT54_MGAT4B-B	Actinopterygii	Carassius auratus	XM_026279680	alpha-1,3-mannosyl-glycoprotein 4-beta-N-acetylglucosaminyltransferase B (MGAT4B), Chromo 14, LOC113113485	GT54	MGAT4	MGAT4B	546	MIPKRTGQMKDKNILNKMEIERLQGISDSLRGNVVDIYQREFLALRDRLHSAEQENLKRSKELNLVLDEIKRAIAEKQALRDINRTWSSLSDETKLKLWNVTSSKNVLQLPSIFHHLPHLLAKETSLQPAVHIGQGRTGVSIVMGVPSVKREVHSYLTDTLSSLMSELSPAEKEDCVIVVFIAETDQQYANSVADNLKRLFPAEIQSGLLEIISPSIHFYPDFSHLKESFGDPKERVRWRTKQNLDYCFLMMYAQTKGTYYVQLEDDIVARPNYFTTMKNFALQQPSEEWMILEFSQLGFIGKMFKSLDLPLIVEFMLMFYKDKPIDWLLDHIMWVKVCNPEKDAKHCDRQKANLRIRFKPSLFQHVGTHSSLAGKIQKLKDKDFGKQTLHKGHANPLA…
Caraur_GT54_MGAT4B-rA	Actinopterygii	Carassius auratus	XM_026279679	predicted alpha-1,3-mannosyl-glycoprotein4-beta-N-acetylglucosaminyltransferase B, LOC113113485, chromosome 14	GT54	MGAT4	MGAT4B	547	MRLRNGTFLTVSLFGLCGLISLSWYTAFSNSKGNVVDIYQREFLALRDRLHSAEQENLKRSKELNLVLDEIKRAIAEKQALRDINRTWSSLSDETKLKLWNVTSSKNVLQLPSIFHHLPHLLAKETSLQPAVHIGQGRTGVSIVMGVPSVKREVHSYLTDTLSSLMSELSPAEKEDCVIVVFIAETDQQYANSVADNLKRLFPAEIQSGLLEIISPSIHFYPDFSHLKESFGDPKERVRWRTKQNLDYCFLMMYAQTKGTYYVQLEDDIVARPNYFTTMKNFALQQPSEEWMILEFSQLGFIGKMFKSLDLPLIVEFMLMFYKDKPIDWLLDHIMWVKVCNPEKDAKHCDRQKANLRIRFKPSLFQHVGTHSSLAGKIQKLKDKDFGKQTLHKGHANPL…
Caraur_GT54_MGAT4B-rB	Actinopterygii	Carassius auratus	XM_026279499	predicted alpha-1,3-mannosyl-glycoprotein 4-beta-N-acetylglucosaminyltransferase B-like, LOC11311336, chromosome 14	GT54	MGAT4	MGAT4B	547	MRLRNGTFLTVLLFGLCGLISLSWYTAFSNSKGNVVDIYQREFLALKDRLHSAEQENLKRSKELNLVLDEIKRAIAEKQALRDINRTWSSLSDETKLKLWNVTSSKNVLQLPSIFHHLPHLLAKETSLQPAVHISQGRTGVSIVLGVPSVKREVHSYLTDTLSSLMSELSPAEKEDCVIVVFIAETDEQYANSVADNLKRLFPGEIQSGLLEIISPSIHFYPDFSHLKESFGDPKERVRWRTKQNLDYCFLMMYAQTKGTYYVQLEDDIVARPNYFTTMKNFALQQPSEEWMILEFSQLGFIGKMFKSLDLPLIVEFMLMFYKDKPIDWLLDHIMWVKVCNPEKDAKHCDRQKANLRIRFKPSLFQHVGTHSSLAGKIQKLKDKDFGKQTLHKGHANPL…
Cypcar_GT54_MGAT4F	Actinopterygii	Cyprinus carpio	XM_042750232	PREDICTED, Cyprinus carpio alpha-1,3-mannosyl-glycoprotein4-beta-N-acetylglucosaminyltransferase C, LOC109099101, chromosome B23	GT54	MGAT4	MGAT4F	454	MRCHLKKVFLLAAGLLILTRVYIYMQRAESGHLKASVTWIWDKETWMEDLKGHYLHFNVSIKVLAGVFKPSKKYLTVGLSSVKRKKGSYLQDTLQSIFSASSEEELDQMVVVILLADFDVSWIQQTLEKITDEFHTRLSKGQLLVIHANEDNYPPLVGLKRNFNDAPDRVSFRSKQNVDYSYLLHFSSNLSQYYIMLEDDVSCSKNFLTSMREHIGSVGNSKWVTLEFSKLGYIGKLYQSRDLPILARFLYNFYQEMPCDFLLSHFHRLLMQDKVIRFRPSLFQHMGTYSSFKGTFNHLKDEDFVEEIADNPPADISTNIETYQTNTVDKAYSQGLEYFWGVSPIGTENYILVAFHEPVLISRVQIHTGLDGKDELGYADVELGKTLVKKESGVECSGF…
Danrer_GT54_MGAT4A	Actinopterygii	Danio rerio	XM_686404	alpha-1,3-mannosyl-glycoprotein 4-beta-N-acetylglucosaminyltransferase A (MGAT4A), chromosome 9	GT54	MGAT4	MGAT4A	533	MRLRHGTVATAIVFFTSFLSLSWYTAWQNGKEKLVAYQREFHALRERLRVAEHRTLQRSSELNAILEQFRRAISETNGSKDALSNFSDETQKLLKELAHRKPLQVPNIYHHLPHLLNNEGSLHPAVQVGQGRTGVSMVMGIPTVKRKVKSYLSETLHSLIDKLSAEEKLDCVIIVFVGETDVDYVNSVVAGLEKEFYTELNSGLLEVISPPASYYPDLSSLKETFGDSKERVKWRTKQNLDYSFLMMYAVNKGVYYVQLEDDIVAKPNYFATMKNFALQLATEDWMILEFSQLGFIGKMFQAPDLNLIVEFIFMFYKEKPIDWLLDHILWVKVCNPEKDAKHCERQKSSLRIRFRPSLFQHVGLHSSLAGKIQKLTDKDFLKPLLHKIHVNPPAEVSTS…
Danrer_GT54_MGAT4C-A	Actinopterygii	Danio rerio	XM_021473257	chromosome 18	GT54	MGAT4	MGAT4C	477	MRLVLKYLDKMRCFRKRSTIPFLVALITFLLFINLYIEDGYVLEEDKRQLRETSMHPLNSERYVHTFKDITNFSGTINVTYRYLAGTPLPRKKYLTIGLSSVKRKRGNYLLETIKSIFDQSSYEELKEIIVVVHLADFDLAWCESLVQEISRKFGHHIIAGRLLVIHAPEEYYPSLDGLKRNYNDPEDRVRFRSKQNVDYAFLLNFCTNLSDFYMMLEDDVRCSRNFLTALKKVVASREGSYWVMLEFSKLGYIGKLYHSRDLPRLAHFLLMFYQEMPCDWLLIHFRGLLAQKDAIRFKPSLFQHMGYYSSYKGAENKLKDDDFEEDSLDIPDNPPASLYTNINVFESYDAAKAYSSVDEYFWGKAPSTGDFYVIVFNKATKISKIKIITGTDDRQNDI…
Danrer_GT54_MGAT4B	Actinopterygii	Danio rerio	NM_001002180	alpha-1,3-mannosyl-glycoprotein 4-beta-N-acetylglucosaminyltransferase B (MGAT4B), chromosome 14	GT54	MGAT4	MGAT4B	547	MRLRNGTFLTVLLFGLCGLISLSWYTAFSNSKGNVVDIYQREFLALRDRLHSAEQENLKRSKELNLVLDEIKRAIAEKQALRDINRTWSSLSDETKLKLWNVTSSKNVLQLPSIFHHLPHLLAKESSLQPAVHIGQGRTGVSIVLGVPSVKREVHSYLTDTLSSLMTELSPAEKEDCVIVVFIAETDQQYANSVADNLKRLFPGEIQSGLLEIISPSVHFYPDFSHLKESFGDPKERVRWRTKQNLDYCFLMMYAQTKGNYYVQLEDDIVARPNYFTTMKNFALQQPSEEWMILEFSQLGFIGKMFKSLDLPLIVEFMLMFYKDKPIDWLLDHIMWVKVCNPEKDAKHCDRQKANLRIRFKPSLFQHVGTHSSLAGKIQKLKDKDFGKQTLHKGHANPL…
Danrer_GT54_MGAT4D	Actinopterygii	Danio rerio	NM_001077724	chromosome 14, zgc:154054	GT54	MGAT4	MGAT4D	524	MRLCHGKFLFIAGFLCMMMLTFRHTSRPDNVPSQLHEVYERLLRAEQRGEVLSQELLKVLGHLQNRSIAQSNLSFSNSSAILEERVLRLLLPSQPNALVYLPHLKEHKDSLKPIVHLGRRRKGVSMVFGVPTVHRQKQSYLVNTLQSLLFDLSTAQKKDIVIVVFVAETNPAFVNSVVQSVQDNLPDAVSSGVIEVISPSPHFYPDFNNLKETFGDPKERVKWRTKQNLDYSFLMLYAQSKGTYYVQLEDDIVAKQGFFETMKTYTDNVLTEEWLYLEFSQLGFIGKLFRSSDLPIIVEFILMFHRDKPIDWLLDHFLWVKMCNPEKDAKHCSNEKARLKRTHKPSLFQHVGLHSSLPGKIQNLRDKDFGKQVLFKGHSNPSAVLSTTLEQYQTHSLER…
Danrer_GT54_MGAT4F	Actinopterygii	Danio rerio	XM_005161896	PREDICTED, Danio rerio alpha-1,3-mannosyl-glycoprotein4-beta-N-acetylglucosaminyltransferase C, zgc:101663, chromosome 23	GT54	MGAT4	MGAT4F	454	MRCHLKKWVVVAAGLSILTSLYVYMQRAQSGNLKGSVIWTWDRESWMEGIKSHYLHFNISINVLGGVLQPSKKYLTVGLSSVRREKGFYLHDTLQSIFSESSEEELDQMVVVVLLADFDLPWIQQTADKISREFAVQLSKGRLLVIHANKEHYPPLTGLKRNFNDAPDRVSFRSKQNVDYSFLLHFSSNLSQYYIMLEDDVGCSRNFLSSIQQHIRSMTDSKWVTLEFSKLGYIGKLYQSKDLPTLARFLYNFYQEMPCDFLLSHFRRLLMQDKVIRFRPSLFQHMGTYSSFRGTYNRLKDEDFVQELADNPPADVRTNIQVFQTYVPEKAYSQDVEYFWGVSPIGTESFFLVVFREAVRISRVQIHTGSDGKDELASADVELGRVLVTGEPAVDCSGF…
Erpcal_GT54_MGAT4G	Actinopterygii	Erpetoichthys calabaricus	XM_028793919	PREDICTED: alpha-1,3-mannosyl-glycoprotein4-beta-N-acetylglucosaminyltransferase C-like, LOC114645974, chromosome 2	GT54	MGAT4	MGAT4G	487	MVKNIRFVIAWLCRRSTIAALFLGLVILLTYIHIKPSPLEETPSMQQTVDFHWQKVHSHHQSTPQEKNIFIPQKKENLHFSTKEDVLEPLKIPYNILLGSLPPSSQKKYLSIGISSVKRNKENYLMDTIESVFKQLGPQEQDEMVLVVFLANFDSSVNIQTAKEISSKFQEHVDSHRLIVISCSKELYPSFEGLKQNFNDPEDRVKYRSKQNVDYAFLANFCTVLSQYYLILEDDVYCSKNFLTSIKKHVSGLQGPWATITFSKLGYIGKLYHNEDLPKLARFLLMFYDEMPCDWLLEHFHHSKAQKEMIRFKPSLFQHVGSFSSFHDTPNKLKDDEFQEFYGETGDNPPAVLRTDITIYEENLPQKCYDGTGYFWGKTLMPGNYVLLIFSQSVQLQKV…
Esoluc_GT54_MGAT4D	Actinopterygii	Esox lucius	XM_034291645	predicted uncharacterized protein, LOC777616 , chromosome 4	GT54	MGAT4	MGAT4D	527	MRFTHVKFGCFLACVILSLTWYNSYNGHGEGEPPHHPEIVHLYERLLAVETRGELVSRELTSVLVNLRNLTRLRINNTSSNIPGLLKRNLSLFSSRLPNTYLYLPHLRDNPDGLIPHVVVGQGRTGVSLVLGIPTVKRQKQSYLVSTLNSLLFDLSPSERNDTVIIVFVAETDIEQVNSVGALIKKNFPKDVHSGLLEVVSPSHDFYPNFSRLRETFGDSKERVRWRTKQNLDYSFLMLYAQAKGTYYVQLEDDIVAKPGYSQAMKTYVRSLASDDWMFLEFSQLGFIGKMFRTRDLPMIAEFFLMFHRDKPIDWLLDHILWVKACNPEKDVNDCNKQKGLLKLRYKPSLFQHVGLHSSLPGKLQKLKDKDFGKAPLFTAHSNPPAELSSSLEHYQQHT…
Esoluc_GT54_MGAT4C	Actinopterygii	Esox lucius	XM_020056619	predicted Esox lucius alpha-1,3-mannosyl-glycoprotein4-beta-N-acetylglucosaminyltransferase C-like, chromo 19	GT54	MGAT4	MGAT4C	477	MRLVWKSLDKMRCFRKRSTIPFLGVLITSLLFLNLYIEDGYVLEEDKRQLRETSIHPPNSERYVHTFRDLTNFSGTINVTYRYLAGNPQPRKKYLTIGLSSVKRKRGNYLMETIKSIFDQSSYEELKEIVVVVHLAEFDLAWCENLVQDISRKFAHHIIAGRLLVIHAPEEYYPSLDGLKRNYNDPEDRVRFRSKQNVDYAFLLNFCTNLSDFYMMLEDDVRCSRNFLTSLKKVVTSRQGSYWVMLEFSKLGYIGKLYHSRDLPRLAHFLLMFYQEMPCDWLLIHFRGLLAQKDVIRFKPSLFQHMGYYSSYKGAENKLKDDDFEEDSIDIPDNPPASLHTNINVFENYDATKAYSSVDEYFWGKPPSTGDFFVIVFNKSTKISKIKIVTGTDDRQNDI…
Gadmor_GT54_MGAT4C	Actinopterygii	Gadus morhua	XM_030365144	predicted Gadus morhua alpha-1,3-mannosyl-glycoprotein4-beta-N-acetylglucosaminyltransferase C-like (LOC115550281), chromo 9	GT54	MGAT4	MGAT4C	481	MRLVVKAVDRMRCFRKRATIPVLVFLITFLLFFNLYMDNEYVLEAEKRPLGETLLPPGPPGPPERDVPGLREPANFSGSINVTYRYLAGLPLNRRKFLTIGLSSVKRRKGNYLIETIKSIFDQSSYEELQQMVVVVHLADFDLAWCDHLVQEISRRFAHHILAGRLLVIQAPEEYYPPLDGLKRNFNDPDDRVRFRSKQNVDYAFLLNFCAELSDFYMMLEDDVRCSRNFLTSLKKVISSREGSYWVMLEFSKLGYIGKLYRSGDLPRLARFLLLFYQEMPCDWLLLHFRGLLAQKDVIRFRPSLFQHMGYYSSYNGAENKLQDDDFEEDSADVPDNPPARLHTNIHVFESYDVGRAYSSVAEEYFWGKPPFTGDFLVVIFNKSARISRIRVVTGSDDR…
Ictpun_GT54_MGAT4F	Actinopterygii	Ictalurus punctatus	XM_017486733	PREDICTED, Ictalurus punctatus alpha-1,3-mannosyl-glycoprotein4-beta-N-acetylglucosaminyltransferase C, zgc:101663, transcript variant X2, chromosome 15	GT54	MGAT4	MGAT4F	455	MRCHLKKLVQTLVGLLILTCLYISMRRGQETEQEREPVDVARLIGNYSSEKCSPELQQNTLCLRASVRVLAGDIPHRQRYLTVGLSSVKRKKENYLLQTLHSIFNQSSEEELSEMVVVVLLADFDLRWVQQMLTSINKLFPKRLIQGQLLVIHADEEKYPPLTGLKRNFNDAPDRVTFRSKQNVDYAFLVDFSATLSKYYLMLEDDVSCSKGFLSSIRGYIRSKGSSPWVTLEFSKLGYIGKLYNSKELPRLAHFLFLFYQEMPCDFLLSHFRTLLTQDKVIRFRPSLFQHMGTYSSFQGTYNRLKDDDFHDNPADNPPATVYTDIGIFENYNPDEAYSQGGSYFWGKTPINVGNFFLVAFEKPVIPSRIVIQTGLKGNDILQSADVELGEKVVETTDG…
Lepocu_GT54_MGAT4A	Actinopterygii	Lepisosteus oculatus	XM_006638879	alpha-1,3-mannosyl-glycoprotein 4-beta-N-acetylglucosaminyltransferase A (MGAT4A), LG17	GT54	MGAT4	MGAT4A	533	MRLRNGTVATAIVFLTSFLSLSWYTAWQNGKEKLVAYQREFHALKERLRVAEHRTLQRSSELNAILEQFRKAIAETNGSKDALTNFSDETQKLLKELAHRKPLQVPNIYYHLPHLLNNEESLHPAVQVGLGRTGVSIVMGIPTVKRKVKSYLAETLHSLIDKLSDEEKLDCVIIIFVGETDLDYVHSVVESLEKEFSTELNSGLLEVISPPASFYPDLSSLKETFGDSKERVRWRTKQNLDYSFLMMYALNKGVYYVQLEDDIVAKPNYFATMKNFALQLSSEDWMILEFSQLGFIGKMFQAPDLNLLVEFILMFYKEKPIDWLLDHILWVKVCNPEKDAKHCERQKSSLRVRFRPSLFQHVGLHSSLAGKIQKLTDKDFLKPLLHKIHVNPPAEVSTS…
Lepocu_GT54_MGAT4B	Actinopterygii	Lepisosteus oculatus	XM_006631896	alpha-1,3-mannosyl-glycoprotein 4-beta-N-acetylglucosaminyltransferase B (MGAT4B), LG6	GT54	MGAT4	MGAT4B	546	MRLRNGTFLTVILFGLCGFISLSWYTAFSNPKGDVVDVYQREFLALRDRLHSAEQENLKRSKELNLVLDEIKRAIAEKQALRDINRTWSSLSDETKLKLWNVTSKNVLQLPSIFHHLPHLLAKENSLQPAVHVGQGRTGVSIVMGIPSVKREVHSYLTDTLNSLMSELSSAEREDCVIVVFIAEADQQYANSVAENLKRLFPTEIQSGLLEIISPSINFYPDFSKLKESFGDPKERVRWRTKQNLDYCFLMMYAQSKGTYYVQLEDDIVARPNYFTTMKNFALQQPSEEWMILEFSQLGFIGKMFKSLDLSLIVEFMLMFYKDKPIDWLLDHILWVKVCNPEKDAKHCDRQKANLRIRFKPSLFQHVGTHSSLAGKIQKLKDKDFGKQTLHKGHANPPA…
Lepocu_GT54_MGAT4C	Actinopterygii	Lepisosteus oculatus	XM_015352707	predicted alpha-1,3-mannosyl-glycoprotein 4-beta-N-acetylglucosaminyltransferase C, LG8	GT54	MGAT4	MGAT4C	476	MRLIRKYLDKMRCFRKRSAIPFLGALITCLLFVNLYIEDAYVLEEDKRQLREASMHQLNSERYVPTFKDLSNFTGTINVTFRYLAGSPLARKKYLTIGLSSVKRKRGNYLLETIKSIFDQSSYEELKEIVVVVHLADFDLAWCECLVQDISRKFAHHIIAGRLLVIHAPEEYYPALDGLKRNYNDPEDRVRFRSKQNIDYAFLLSFCSNLSDYYMMLEDDVRCAKNFLTAMKKVITSREGSYWVTLEFSKLGYIGKLYHSHDLPRLAHFLLMFYQEMPCDWLLIHFRGLLAQKDVIRFKPSLFQHMGYYSSYKGAENKLKDDDFEEDSFDIPDNPSANLYTNINVFENYDTSKAYSSGDEYFWGKSPSTGDFFLIVFDKSTKINRIKIVTGTDDRQNDI…
Lepocu_GT54_MGAT4D	Actinopterygii	Lepisosteus oculatus	XM_015344764	predicted MGAT4D, LG4	GT54	MGAT4	MGAT4D	530	MRCKHGSLLFIVMLASLLSFSWYTNNIRGTDTGEVYVHPHLIALYQRLQSTEEKSMKLSHELKQVLDHLKFLVQEQKNASSSNQDVFKQKQHSITSMSFQSNAYIYLPHLKDNENSLLPNVMLGHGRTGVPLVLGIPTVKREKQSYLLNTLSSLLSELSVEEKSDCVIIVFIAEVDEQYVNSVAESIKKNFPNDVESGLLEVVSPSPYFYPNFTNLKETFGDTKERVKWRTKQNLDYSFLMLYAQDKGSLYIQLEDDIVAKPGYSEIMQTFANQQRNNEWLILEFSQLGFIGKMFRTSDLPLIVEFILMFHKDKPIDWLLDHILWVKACNPEKDALHCNRQKDSLRIRYKPSLFQHVGLHSSLRGKIQNLKDKDFGKHTLFIGHPNPPANINTSLSAYQ…
Lepocu_GT54_MGAT4D-B	Actinopterygii	Lepisosteus oculatus	XM_015344765	predicted MGAT4D, LG4, isoform with AFE	GT54	MGAT4	MGAT4D	518	MVGRSVKHHDSEHDQYGRDTGEVYVHPHLIALYQRLQSTEEKSMKLSHELKQVLDHLKFLVQEQKNASSSNQDVFKQKQHSITSMSFQSNAYIYLPHLKDNENSLLPNVMLGHGRTGVPLVLGIPTVKREKQSYLLNTLSSLLSELSVEEKSDCVIIVFIAEVDEQYVNSVAESIKKNFPNDVESGLLEVVSPSPYFYPNFTNLKETFGDTKERVKWRTKQNLDYSFLMLYAQDKGSLYIQLEDDIVAKPGYSEIMQTFANQQRNNEWLILEFSQLGFIGKMFRTSDLPLIVEFILMFHKDKPIDWLLDHILWVKACNPEKDALHCNRQKDSLRIRYKPSLFQHVGLHSSLRGKIQNLKDKDFGKHTLFIGHPNPPANINTSLSAYQSHTLVRAYQGVD…
Lepocu_GT54_MGAT4F	Actinopterygii	Lepisosteus oculatus	XM_015342054	predicted alpha-1,3-mannosyl-glycoprotein4-beta-N-acetylglucosaminyltransferase C-like (MGAT4C-like), MGAT4F, LOC102690465, LG3	GT54	MGAT4	MGAT4F	465	MRIYWKKTVAYLPFLCLVLVLYITRNNKGDLSTEEEKRWAREIVSQQLNSEKNLQSFTELQNDSSPLNISYHFLAGFPVQKQKYLTVGLSSVKRKKGNYLLETLNSIFTQSSDEELKEMVVVVLLADFDKDWNIQVVKDISLRFPHHVLKGHLMVIHAPQEQYPHLEGLKRNFNDAPDRVYFRSKQNVDYAFLFNFCANLSRYYVMIEDDVLCSKNFFTSIKKFLTSRKDSFWVTLEFSKLGYIGKLYHSSDLPRLAQFLFLFYQEMPCDWLLGHFRALLAQKEVIRFRPSLFQHVGLYSSFQGTKNHLKDDDFEENPIDIPDNPPADIFTNITQFEKYTANKAYDNGEDYFWGKSPSPGSYFTIVLHKPAMLSRVSILSGSQDRMKDKLQSAEVEQGT…
Misang_GT54_MGAT4D	Actinopterygii	Misgurnus anguillicaudatus	XM_055178314	predicted Alpha-1,3-mannosyl-glycoprotein4-beta-N-acetylglucosaminyltransferase B-like (zgc:154054)	GT54	MGAT4	MGAT4D	518	MRSWHGKLLLATGFLGCALMLTIWHAPQPDNISLQLDLMYERLLRAEQRGEVLSYELRNVLGHLQNLNSSTAAKTSGQSAPSDSLPFQHNALLYLPHLQQQKDGLKPIIHLGQGRSGVSLVLGVPTVHREKQSYLVNTLQSLLFDVSPAERKEILIVVFVAETNAAFVNGVVQSVQNNLPDDVSSGMIEVISPSPYYYPDFTDLKETFGDSKERVRWRTKQNLDYSFLMLYAQDKGSYYIQLEDDIVAKQGYSESMKAFVQQELSQEWLYLEFSQLGFIGKLFRSSDLPMFVEFILMFHKDKPIDWLLDHMLWVKACNPEKDAIHCNVAKARLKRTYKPSLFQHVGLHSSLQGKMQSLKDKDFGKQMLFKSHSNPSAEISSSLTHYQTYSLERAYRGED…
Mugcep_GT54_MGAT4D	Actinopterygii	Mugil cephalus	XM_047584869	predicted alpha-1,3-mannosyl-glycoprotein 4-beta-N-acetylglucosaminyltransferase B-like (MGAT4B-like), LOC125007926, chromosome 5	GT54	MGAT4	MGAT4D	534	MTAAGYSHRFDPPMALICLRLRVAFNAHPTCCQQTRDEMRFYSFKFGCMLALVCSVLVIWIKLIPSNGGAAALSDLQTLYQHLSVAEELGGQVSKDLNSILDQLRNMSKTANSTNNTTISTVFNETLKQPTGDSDQQTFLQPNIYLYMPHLKKHPDSLVPNIVLGQGRRGVSIVLGIPTVKREKQSYLVNTLSSLLYSLTPSQHQDLLIIVFVAETDSEYVGSIAETIRQKFPKEVQSGLLEVVSPSLYYYPDFTNLKETFGDSKDRVKWRTKQNLDFSFLMLYAQDKGTYYVQLEDDVVAKANYYNDMKTFATQETSKPWLYLEFSQLGFIGKMFRTSDVPMIAEFFLMFHRDKPIDWLLDHILWVKVCNPEKDTKHCNEQKALLKQRYKPSLFQHVG…
Orylat_GT54_MGAT4A	Actinopterygii	Oryzias latipes	XM_004081582	alpha-1,3-mannosyl-glycoprotein 4-beta-N-acetylglucosaminyltransferase A (MGAT4A), chromosome 21	GT54	MGAT4	MGAT4A	533	MRLRNGTVATAIVFFTSFLSLSWYTAWQNGKEKLVAYQREFHALKERLRVAEHRTLQRSSELNNILEQFRRAIAETNSSKDALINFSDETQKLLKELAYKKPLQVPNIYHHLPHLLNNEGSLHPAVQVGLGRTGVTMVMGIPTVKRKVKSYLSETLRSLIDKLTPEEKLDCVIIVFVGETDLDYVHSVVAGLEKEFSTELNSGLLEVISPPASYYPDLTNLKETFGDSKERVRWRTKQNLDYSFLMMYAVSKGVYYVQLEDDIVAKPNYFATMKNFALQLSSEDWMILEFSQLGFIGKMFQAPDLNLIVEFIFMFYKEKPIDWLLDHILWVKVCNPEKDAKHCERQKSSLRVRFRPSLFQHVGLHSSLAGKIQKLTDKDFLKPLLHKMHVNPPAEVSTS…
Orylat_GT54_MGAT4B	Actinopterygii	Oryzias latipes	XM_023959425	alpha-1,3-mannosyl-glycoprotein 4-beta-N-acetylglucosaminyltransferase B (MGAT4B), chromosome 10	GT54	MGAT4	MGAT4B	547	MRFRNVSFLTVLLFGLSGLLSLSWYTAFSSSRGDVVDIYQREFLALRERLHSAEQENLRRSKELNLVLEEIKKAIAEKQALRDINRTWSSLSEETRLKLWNVSSSKNLLQLPSIFHHLPHLLNREDGLQPTVHLGQGRTGVSVVMGIPSVKREVHSYLTDTLASLMSELSPAEKDDCVIVVLIAEADQQYASSVADNLKRLFPVEIQSGLLEVISPSVHFYPDFSRLRESFGDPKERVRWRTKQNLDYCFLMMYAQSKGTYYVQLEDDIVARPNFFTTMKNFALQQPSEEWMILEFSQLGFIGKMFKSADLSLIVEFMLMFYRDKPIDWLLDHIMWVKVCNPEKDAKHCDRQKANLRIRFKPSLFQHVGTHSSLAGKIQKLKDKDFGKQALHKGHANPL…
Orylat_GT54_MGAT4C	Actinopterygii	Oryzias latipes	XM_020701582	predicted MGAT4C, chromosome 6	GT54	MGAT4	MGAT4C	477	MRLVWKSLDKMRCLRKRATIPFLGFLITFLLFLNLYMEDGYVLEGNKRQLREASAHPPSSERYVHTFRDLSNFSGTINVTYRYLAGTPLNRKKYLTIGLASVKRKRGNYLLETIKSIFDQSSYEELKEIVVVVHLADFDLVWCENQVQEITRKFAHHIIAGRLLVIQAPEEYYPSLDGLKRNYNDPEDRVRFRSKQNVDYAFLLNFCTNLSHFYMMLEDDVRCSRNFLTALKKVITSREGTYWVMLEFSKLGYIGKLYHSRDLPRLAHFLLMFYQEMPCDWLLIHFRGLLAQKDVIRFKPSLFQHMGYYSSYKGAENKLKDDDFEEDSIDIPDNPPASLYTNINVFENYDATKAYSTVDEYFWGKPPSTGDFFVIVFNKPIKISKIRIATGSDDRQNDL…
Orylat_GT54_MGAT4D	Actinopterygii	Oryzias latipes	XM_004073594	predicted alpha-1,3-mannosyl-glycoprotein 4-beta-N-acetylglucosaminyltransferase B, LOC101168876, chromosome 10	GT54	MGAT4	MGAT4D	531	MRIYPLRVGIFLVCACFLSVSWIKSYGSDDSRMPELHSLYRRLLVAEELGVQVRNDLSIILEHLVNKSKGENATFSYVNATETIPQATETLKQLKIQLDHRTFYLPNIYQYLPHLREHVDSLVPNVLLGRGRHGVSLVLGIPTVKREKQSYLVNTLSSLLFSLTASEKEDLLIIVFVAETDSDYVNSVAKTINDNFSKEVEAGLLEVVSPSQHYYPDFSTIKETFGDSKERVKWRAKQNLDFSFLMLYAQDKGDYYVQLEDDVVAKDGYYSDMKTYTIREASEDWLYLEFSQLGFIGKLFRTRDLPMIAEFFLMFHRDKPVDWLLDHILWVKACHPEKDKKDCDAQKALLKQRYKPSLFQHVGLHSSLPGKIQNLKDKDFMKQTLHKAHVNPPAELTSS…
Orylat_GT54_MGAT4C-rB	Actinopterygii	Oryzias latipes	XM_011475771	predicted Oryzias latipes alpha-1,3-mannosyl-glycoprotein4-beta-N-acetylglucosaminyltransferase C-like, LOC101173858, chromo 6	GT54	MGAT4	MGAT4C	478	MRLLWKSVDKMRCLRKRSTLPVLTFLVTSLLFFNVYMDDGYVLETEKRPLGDTLTHPANSERYSHTLRDLSNFSGSINVTYRYLAGVPLPRKKYLTIGLASVKRKRGNYLLETIKSIFDQSSYEELKEIVVVVHLADFDLVWCENQVQEITRKFAHHIIAGRLLVIQAPEEYYPSLDGLKRNYNDPEDRVRFRSKQNVDYAFLLNFCTNLSHFYMMLEDDVRCSRNFLTALKKVIASREGTYWVMLEFSKLGYIGKLYHSRDLPRLAHFLLMFYQEMPCDWLLIHFRGLLAQKDVIRFKPSLFQHMGYYSSYRGAENKLKDDDFEEDSIDIPDNPPASLYTNINVFENYDATKAYSSIVDEYFWGKPPSTGDFFLVIFNRSTKVSRIKIVTGTEDRQND…
Orymel_GT54_MGAT4A	Actinopterygii	Oryzias melastigma	XM_024286493	Mannosyl (alpha-1,3-)-glycoprotein beta-1,4-N-acetylglucosaminyltransferase, isozyme A (MGAT4A), LG21	GT54	MGAT4	MGAT4A	533	MRLRNGTVATAIVFFTSFLSLSWYTAWQNGKEKLIAYQREFHALKERLRVAEHRTLQRSSELNNILEQFRRAIAETNSSKDALINFSDETQKLLKELANKKPLQVPNIYHHLPHLLNNEGSLNPAVQVGLGRTGVTMVMGIPTVKRKVKSYLSETLRSLIDKLTPEEKLDCVIIVFVGETDLEYVHSVVAGLEKEFSTELNSGLLEVISPPASYYPDLTNLKETFGDSKERVRWRTKQNLDYSFLMMYAVSKGVYYVQLEDDIVAKPNYFATMKNFALQLSSEDWMILEFSQLGFIGKMFQAPDLNLIVEFIFMFYKEKPIDWLLDHILWVKVCNPEKDAKHCERQKSSLRVRFRPSLFQHVGLHSSLAGKIQKLTDKDFLKPLLHKMHVNPPAEVSTS…
Perfla_GT54_MGAT4A	Actinopterygii	Perca flavescens	XM_028590783	predicted alpha-1,3-mannosyl-glycoprotein 4-beta-N-acetylglucosaminyltransferase A, mgat4a, chromosome 11	GT54	MGAT4	MGAT4A	533	MRLRNGTVATAIIFFTSFLSLSWYTAWQNGKEKLIAYQREFHALKERLRVAEHRTLQRSSELNTILEQFRRAIAETNSSKDALTNFSDETQKLLKELANRKPLQVPNIYHHLPHLLDNEGSLHPAVQVGLGRTGVTMVMGIPTVKRKVKSYLSETLRSLIDKLSPEEKLDCVIIVFVGETDVDYVHSVVAGLEKEFSTELSSGLLEVISPPAAYYPELTNLKETFGDSKERVKWRTKQNLDYSFLMMYAVSKGVYYVQLEDDIVAKPNYFATMKNFALQLSSEDWMILEFSQLGFIGKMFQAPDLNLIVEFIFMFYKEKPIDWLLDHILWVKVCNPEKDAKHCERQKSSLRVRFRPSLFQHVGLHSSLAGKIQKLTDKDFLKPLLHKMHVNPPAEVSTS…
Perflu_GT54_MGAT4A	Actinopterygii	Perca fluviatilis	XM_039817678	alpha-1,3-mannosyl-glycoprotein 4-beta-N-acetylglucosaminyltransferase A (MGAT4A), chromosome 12	GT54	MGAT4	MGAT4A	533	MRLRNGTVATAIIFFTSFLSLSWYTAWQNGKEKLIAYQREFHALKERLRVAEHRTLQRSSELNTILEQFRRAIAETNSSKDALTNFSDETQKLLKELANRKPLQVPNIYHHLPHLLDNEGSLHPAVQVGLGRTGVTMVMGIPTVKRKVKSYLSETLRSLIDKLSPEEKLDCVIIVFVGETDVDYVHSVVAGLEKEFSTELSSGLLEVISPPAAYYPELTNLKETFGDSKERVKWRTKQNLDYSFLMMYAVSKGVYYVQLEDDIVAKPNYFATMKNFALQLSSEDWMILEFSQLGFIGKMFQAPDLNLIVEFIFMFYKEKPIDWLLDHILWVKVCNPEKDAKHCERQKSSLRVRFRPSLFQHVGLHSSLAGKIQKLTDKDFLKPLLHKMHVNPPAEVSTS…
Polsen_GT54_MGAT4G	Actinopterygii	Polypterus senegalus	GKLT01300112	B3_DN27450_c0_g1_i1, TSA	GT54	MGAT4	MGAT4G	487	MVKNIRLVIAWLCRRSTIAALFLGLVILLTYIHIKTSIVEETPSTPQIGDFHWQKVDDRHPSTPQEKNIFVRQKKESLHFSTKEDVLDPLKIPYNILLGSLPPSSQTKYLSIGISSIKRNKENYLMDTIESVFKQLSPQEQDEMVLVVFLANFDSSVNIQIAKEISSKFQEHIDSHRLIVISCSKELYPSLEGLKRNFNDPEDRVKYRSKQNADYAFLANFCTVLSQYFLILEDDVYCSKNFLTSIKKHVSGLQGAWATITFSKLGYIGKLYHNEDLPKLARFLLMFYDEMPCDWLLEHFHQSKAQKEMIRFKPSLFQHMGSFSSFQDNPNKLKDDEFQEFYGETGDNPPAVLRTDITIYEENLPQKCYDGTGYFWGKTLIPGNYVLVIFSQSVQLQKV…
Salfas_GT54_MGAT4D	Actinopterygii	Salarias fasciatus	XM_030112610	predicted alpha-1,3-mannosyl-glycoprotein 4-beta-N-acetylglucosaminyltransferase B-like (MGAT4B-like), chromosome 2	GT54	MGAT4	MGAT4D	515	MRLHPVRCGVLLLALGCFLSLTWISSLPANGGPPGVSDLQILHQRLLVAEELGVRVSRDLSIIQEQMRNSSSNGSHVEPDSEKQQTFLQSNIYLYMPHLREHPGSLVPNVVLGQGRRGVSIVLGIPTVKREKQSYLLNTVSSLLYSLTDPQRSDLLIIVFVAETDSDYVAGVADSISRSFPREVQSGLLEVVSPSAHYYPDFSTLRETFGDSKDRVKWRTKQNLDFSFLMLYAQDKGTYYVQLEDDVVAKADYYSSMKTYASQEESKQWLFLEFSLLGFIGKMFRTRDLPMIAEFFLMFHRDKPIDWLLDHILWVKVCNPERDVKDCARQKASMKRTYKPSLFQHVGLHSSLPGKVQQLKDKDFGKQTLHVPHSNPPAAVSSSLKHYQQHSLQRLYAGD…
Sanluc_GT54_MGAT4B	Actinopterygii	sander lucioperca	XM_036006489	alpha-1,3-mannosyl-glycoprotein 4-beta-N-acetylglucosaminyltransferase B (MGAT4B), Chromo 1	GT54	MGAT4	MGAT4B	547	MRLRNVSFLTVLLFGLCGLVSLSWYTAFSSSRGDVVDIYQREFLALRERLHSAEQENLRRSKELNLVLEEIKKAIAEKQALRDINRTWSSLSEETRLKLWNVSSSKNVLQLPSIFHHLPHLLNREDSLQPAVHLGQGRTGVSIVMGVPSVKREVHSYLTDTLTSLMSELSLAEKEDCVIVVFIAEADQQYASSVADNLKRLFPAEIQSGLLEVVSPSVHFYPDFSRLRESFGDPKERVRWRTKQNLDYCFLMMYAQSKGTYYVQLEDDIVARPNYFTTMKNFALQQPSEEWMILEFSQLGFIGKMFKSLDLSLIVEFMLMFYKDKPIDWLLDHIMWVKVCNPEKDAKHCDRQKANLRIRFKPSLFQHVGTHSSLAGKIQKLKDKDFGKQTLHKGHANPL…
Sanluc_GT54_MGAT4D	Actinopterygii	sander lucioperca	XM_031319338	predicted, unchgaracterized protein, LOC777616, chromosome 1	GT54	MGAT4	MGAT4D	528	MTPSFNNDGLKKLTGEISPKAPGSTVMPEMQTLYQRLLLAEELGGQVSRDLSSLLEELRNTSKAANISHPISATATTSSSIPTETIRQKTDHSGQQAFLQPNIYLYMPHLRQHPDSLLPNVVLGQGRRGVSLVLGIPTVKREKQSYLVSTLRSLLYSLTTMQQQDLLIIVFVAETDSNYVGSVAESIRKNFSKEVQSGLLEVISPSQYYYPDFSGLRETFGDSKDRVKWRTKQNLDFSFLMLYAQDKGTYYVQLEDDVVAKAGYFNAMKTFANQQQQWLYLEFSQLGFIGKMFQSRDLPMIAEFFLMFHRDKPIDWLLDHILWVKVCNPEKDAKDCDKQKAQLRHRYKPSLFQHVGLHSSLPGKLQQLKDKDFGQQSLFEAHNNPAAELSSSLKHYQQH…
Sclfor_GT54_MGAT4C-rA	Actinopterygii	Scleropages formosus	XM_018747231	predicted Scleropages formosus alpha-1,3-mannosyl-glycoprotein4-beta-N-acetylglucosaminyltransferase C-like, chromo 12, LOC108931472	GT54	MGAT4	MGAT4C	471	MRCFRKRSTIPLVGVLVTFLLFVNLYIEDGYVLEENKRQLRESAIHQLNSERYVPTFKDLTNFSGTINVTYRYLAGSPLPRKKYLTIGLSSVKRKRGNYLMETIKSIFDQSSYEELKEIVVVVHLADFDLGWCESLVQDISRKFAHHIIAGRLLVIHAPEEYYPSLDGLKRNYNDPEDRVRFRSKQNVDYAFLINFCTNLSDFYMMLEDDVRCSKNFLTAMKKVITSRAGSYWVMLEFSKLGYIGKLYHSKDLPRLAHFLLMFYQEMPCDWLLIHFRGLLAQKDVIRFKPSLFQHMGYYSSYKGAENKLKDDDFEEDTVDIPDNPPASLHTNINVFENYDATKAYSSVDEYFWGKAPSTGDFFVIVFYKPTRISKIKIVTGTDDRQNDILHHGALEVGE…
Sclfor_GT54_MGAT4C-rB	Actinopterygii	Scleropages formosus	XM_018726170	predicted Scleropages formosus alpha-1,3-mannosyl-glycoprotein4-beta-N-acetylglucosaminyltransferase C-like, chromo 21, LOC108918691	GT54	MGAT4	MGAT4C	477	MRLPWKYLDKMRCFRKRSTFPLLGILITCLIFVNLYMEDGYVLEEDKRQLRETSMHQLNSERYLHTFKYLTNFSGTINVTYRYLAGSPVSRKKYLTIGLSSVKRKRGNYLMETIKSIFDQSSYEELKEIVVVVHLADFDLAWCESLVQDISRKFAHHIIAGRLLVIHAPEEYYPSLDGLKRNYNDPEDRVRFRSKQNVDYAFLLNFCTNLSDFYMMLEDDVRCSKNFLTAMKKVITSKEGSYWVMLEFSKLGYIGKLYHSKDLPRLAHFLLMFYQEMPCDWLLIHFRGLLAQKDVIRFKPSLFQHMGYYSSYKGVENKLKDDDFEEDSFDIPDNPPAILHTNINVFESYDASKAYSSVDEYFWGKAPSTGDFFVIVFYKSTRISKIKIVTGTDDRQNDI…
Sinans_GT54_MGAT4D	Actinopterygii	Sinocyclocheilus anshuiensis	XM_016476626	predicted alpha-1,3-mannosyl-glycoprotein 4-beta-N-acetylglucosaminyltransferase B-like (MGAT4B-like), LOC107680635	GT54	MGAT4	MGAT4D	524	MRSWHGKLFFFAGFVCVLMLTSWHTSKSDNLPSQLHLVYERLLRAEQRGEVLSQELLKVLGQLQNRSIAPSNLTISNSSALLEERVLRRLLPSQPNAHIYLPHLKEHEGSLKPIVHLGQRRTGVSLVLGVPTVHRQKQSYLVNTLQSLLYDLSTAERKDIVIVVFVAETNATFVNAVVQTVQTNLPDAVRSGVIEVISPSPHYYPDFSNLKETFGDPKERVRWRTKQNLDYSFLMLYAQSKGTYYVQLEDDIVAKQGFFQSMKKYIAQVLSEEWLFLEFSQLGFIGKLFRTSDLPMIVEFFLMFHKDKPIDWLLDHILWVKVCNPEKDLKHCNNEKARLKRAYKPSLFQHVGLHSSLPGKIQNLKDKDFGNQVLFKGHYNPPAELSSSLEKYLSHTLER…
Solsen_GT54_MGAT4D	Actinopterygii	Solea senegalensis	XM_044041080	predicted alpha-1,3-mannosyl-glycoprotein 4-beta-N-acetylglucosaminyltransferase B-like (MGAT4B-like), LG12	GT54	MGAT4	MGAT4D	506	MRCHRFKCLLAFVCFVSVTWIKSVHRDAVPPVMQTLYERLLAAEERGVEVNRNLSSILEQLRNLSKAETLNSTKQPTGDPGQQIHLQPNIYFYMPHLRRHSDSLVPNVVLGQGRRGVSMVLGVPTVKRTKQSYLVSTLQSLLFNLSPSQRQDLLIIVFVAEVDSDYVNSIAQAVSKNFPTDVQSGLLEVVSPSQFYYPDFSNLTETLGDSKERVKWRTKQNLDFSFLMLYAKDKGTYYVQLEDDVVAKEGYYDAMKTFADQEASKPWIYLEFSQLGFIGKMFRTRDLAMITDFFLMFHRDKPIDWLLDHILWVKVCNPEKDAKHCATQKASLKQRYKPSLFQHVGLHSSLPGKLQPLKDKDFGKQTLYFPHINPPAALNSSLQHYQQHSLQRAYRGEDF…
Corclu_GT54_MGAT4B-B	Actinopterygii (Salmonida)	Coregonus clupeaformis	XM_041840998	mannosyl (alpha-1,3-)-glycoprotein beta-1,4-N-acetylglucosaminyltransferase, isozyme B (MGAT4B),	GT54	MGAT4	MGAT4B	547	MRLRNGTFLTVVLFGLCGLISLSWYTAFSNSKGDVVDIYQREFLGLRERLHSAEQENLKRSKELNLVLDEIKRAIAEKQALRDINRTWASLSDETKLKLWNVTTSKNMLQLPSIFHHLPHLLAKESSLQPAVHVGQGRTGVSIVMGVPSVKREVHSYLTDTLNSLMTELSAAEKEDCVIVVFIAETDQQYANSVADNLKRLFPVEIQSGLLEIISPSVHFYPDFSRLKESFGDPKERVRWRTKQNLDYCFLMMYAQSKGTYYVQLEDDIVARPNYFTTMKNFALQQPSEEWMILEFSQLGFIGKMFKSLDLSLIVEFMLMFYKDKPIDWLLDHIMWVKVCNPEKDAKHCDRQKANLRIRFKPSLFQHVGTHSSLAGKIQKLKDKDFGKQTLHKGHANPL…
Corclu_GT54_MGAT4B-A	Actinopterygii (Salmonida)	Coregonus clupeaformis	XM_041850807	mannosyl (alpha-1,3-)-glycoprotein beta-1,4-N-acetylglucosaminyltransferase-like, (MGAT4B-like),	GT54	MGAT4	MGAT4B	521	LLSLSVGDVVDIYQREFLALRERLHSAEQENLKRSKELNLVLDEIKRAIAEKQALRDINRTWASLSDETKLKLWNVTTSKNVLQLPSIFHHLPHLLAKESSLQPAVHVGQGRTGVSIVMGVPSVKREVHSYLTDTLSSLMTELSAAEKEDCVIVVFIAETDQQYANSVADNLKRLFPVEIQSGLLEVISPSVHFYPDFSRLKESFGDPKERVRWRTKQNLDYCFLMMYAQSKGTYYVQLEDDIVARPNYFTTMKNFALQQPSEEWMILEFSQLGFIGKMFKSVDLSLIVEFMLMFYKDKPIDWLLDHIMWVKVCNPEKDAKHCDRQKANLRIRFKPSLFQHVGTHSSLAGKIQKLKDKDFGKQTLHKGHANPLAEVTTSLKTYQHFTLEKAYLGEDFFW…
Oncmyk_GT54_MGAT4B-A	Actinopterygii (Salmonida)	Oncorhynchus mykiss	XM_036943037	alpha-1,3-mannosyl-glycoprotein 4-beta-N-acetylglucosaminyltransferase B (MGAT4B), chromosome 14, LOC110488910	GT54	MGAT4	MGAT4B	547	MRLRNGTFLTVVLFGLCGLISLSWYTAFSNSKGDVVDIYQREFLALRERLHSAEQENLKRSKELNLVLDEIKRAIAEKQALRDINRTWASLSDETKLKLWNVTTSKNVLQLPSIFHHLPHLLAKESSLQPAVHVGQGRTGVSIVMGVPSVKREVHSYLTDTLSSLMTELSAAEKEDCVIVVFIAETDQQYANSVADNLKRLFPVEIQSGLLEVISPSVHFYPDFSRLKESFGDPKERVRWRTKQNLDYCFLMMYAQSKGTYYVQLEDDIVARPNYFTTMKNFALQQPSEEWMILEFSQLGFIGKMFKSVDLSLIVEFMLMFYKDKPIDWLLDHIMWVKVCNPEKDAKHCDRQKANLRIRFKPSLFQHVGTHSSLAGKIQKLKDKDFGKQTLHKGHANPL…
Oncmyk_GT54_MGAT4B-B	Actinopterygii (Salmonida)	Oncorhynchus mykiss	XM_036969826	alpha-1,3-mannosyl-glycoprotein4-beta-N-acetylglucosaminyltransferase B, chromosome 31	GT54	MGAT4	MGAT4B	547	MRLRNGTFLTVVLFGLCGLISLSWYTAFSNSKGDVVDIYQREFLGLRERLHSAEQENLKRSKELNLVLDEIKRAIAEKQALRDINRTWASLSDETKLKLWNVTTNKNVLQLPSIFHHLPHLLAKESSLQPAVHVGQGRTGVSIVMGVPSVKREVHSYLTDTLSSLMTELSAAEKEDCVIVVFIAETNQQYANSVADNLKRLFPVEIQSGLLEIISPSVHFYPDFSRLKESFGDPKERVRWRTKQNLDYCFLMMYAQSKGTYYVQLEDDIVARPNYFTTMKNFALQQPSEEWMILEFSQLGFIGKMFKSLDLSLIVEFMLMFYKDKPIDWLLDHIMWVKVCNPEKDAKHCDRQKANLRIRFKPSLFQHVGTHSSLAGKIQKLKDKDFGKQTLHKGHANPL…
Oncmyk_GT54_MGAT4D-rB	Actinopterygii (Salmonida)	Oncorhynchus mykiss	XM_021583932	predicted, alpha-1,3-mannosyl-glycoprotein4-beta-N-acetylglucosaminyltransferase B, LOC110505003, chromosome 31	GT54	MGAT4	MGAT4D	527	MRLTHVKLGCLLASVFLSLTWFTAYNGNDKGEPPYDPKMIQLYERLLAAESRGELVYRELSSLLTSLRNLTIPNNNSSTNVTEGLIKRRLGLLSSRLPNAYLYLPHLRDHADSLNPNVVLGQGRTGVSLVLGIPTVKRQKQSYLVSTLNSLLYDLSPSEREDTVIIVFVAETDAGYVNTVAELIKHNFPKDVHSGLLEVVSPSQYFYPNFRRLRETFGDSKDRVKWRTKQNLDYSFLMLYAHEKGTYYVQLEDDIVAKPGYSQAMKTYVRSLASDDWMLLEFSQLGFIGKMFRARDLPMIAEFFLMFHKDKPIDWLLDHILWVKACNPEKDAKDCNLQKGLLKLRYKPSLFQHVGLHSSLPGKVQKLKDKDFGKAPLFAAHSNPRAELSSSLKHYQQHT…
Oncmyk_GT54_MGAT4D-rA	Actinopterygii (Salmonida)	Oncorhynchus mykiss	XM_036942946	predicted, alpha-1,3-mannosyl-glycoprotein4-beta-N-acetylglucosaminyltransferase B, LOC110488798, chromosome 14	GT54	MGAT4	MGAT4D	527	MRLTHIKLGCILACAFLSLTWLTAHNGNDGDEPPNHPVMIQLYERLLAAEFKGELLSRELSSVLTSLRNLTIPNNSSSTNIPEGPIKRNLSLLSSRLPNAYLYLPHLRDHPDSLIPNVVLGQGRTGVSLVLGIPTVKRQKQSYLVSTLNSLLYDLSPSERNDTVIIIFVAETDAEYVNSVAELLEKNFPKDVHSGLLEVVSPSQYFYPNFSRLRETFGDSKERVKWRTKQNLDYSFLMLYAQEKGTYYVQLEDDIVANPGYSQTMKTYVRKLATDDWMFLEFSQLGFIGKMFRASDLPMIAEFFLMFYKDKPIDWLLDHILWVKACNPEKDAKDCNLQKGLLKLRYKPSLFQHVGLHSSLPGKLQKLKDKDFGKVPLFTAHTNPPAELSSSLKHYQQHT…
Oncmyk_GT54_MGAT4C-rB	Actinopterygii (Salmonida)	Oncorhynchus mykiss	XM_021576736	predicted, chromosome 2	GT54	MGAT4	MGAT4C	477	MRLVWKSLDKMRCFRKRSTIPFLGVLITCLLFLNLYMEDGYVLEEDKRPLRETSMHPSNTERYVHTFRDLTNFSGTINVTYRYLAGNPLPRKKYLTIGLSSVKRKRGNYLMETIKSIFDQSSYEELKEIVVVVHLADFDLAWCENLVQDISRKFAHHIIAGHLLVIHAPEEYYPSLDGLKRNYNDPEDRVRFRSKQNVDYAFLLNFCTNLSDFYMMLEDDVRCSRNFLTSLKKVVTSREGSYWVMLEFSKLGYIGKLYHSRDLPRLAHFLLMFYQEMPCDWLLIHFRDLLAQKDVIRFKPSLFQHMGYYSSYKGAENKLKDDDFEEDSIDIPDNPPASLYTNIHVFENYDATKAYSSVDEYFWGKPPSTGDFFVIVFNKSTKISKIKIVTGTDDRQNDI…
Oncmyk_GT54_MGAT4C-rA	Actinopterygii (Salmonida)	Oncorhynchus mykiss	XM_021604059	predicted alpha-1,3-mannosyl-glycoprotein 4-beta-N-acetylglucosaminyltransferase C-like, MGAT4F, LOC110524434), chromosome 1	GT54	MGAT4	MGAT4C	477	MRLVWKSLDKMRCFRKRSTIPFLGFLITCLLFLNLYIEDGYVLEEDKRQLRETSMHPSNSERYVHTFRELTNFSGTINVTYRYLAGTPLPRKKYLTIGLSSVKRKRGNYLMETIKSIFDQSSYEELKEIVVVVHLADFDLAWCENLVQDISRKFAHHIIAGHLLVIHAPEEYYPSLDGLKRNYDDPEDRVRFRSKQNVDYAFLLNFCTNLSDFYMMLEDDVLCSRNFLTSLKKVVTSREGSYWVMLEFSKLGYIGKLYHSRDLPRLAHFLLMFYQEMPCDWLLIHFRGLLAQKDVIRFKPSLFQHMGYYSSYKGAENKLKDDDFEEDSIDIPDNPPASLYTNINVFENYDATKAYSSVDEYFWGKPPSTGDFFVIVFNKSTKISKIKILTGTDDRQNDI…
Oncner_GT54_MGAT4D-rA	Actinopterygii (Salmonida)	Oncorhynchus nerka	XM_029662049	predicted alpha-1,3-mannosyl-glycoprotein 4-beta-N-acetylglucosaminyltransferase B-like (MGAT4B-like), LG6	GT54	MGAT4	MGAT4D	531	MRLTHIKLGCILACAFLSLTWFTAHNGNDGDEPPNHPVMIQLYERLLAAEFKGELLSRELSSVLTSLRNLTIPNNSSSTNIPEGPIKRNLSLLSSRLPNAYLYLPHLRDHPDSLIPNVVLGQGRTGVSLVLGIPTVKRQKQSYLVSTLNSLLYDLSPSERKDTVIIIFVAETDAEYVNSVAELIEKNFPKDVHSGLLEVVSPSQYFYPNFSRLRETFGDSKERVKWRTKQNLDYSFLMLYAQEKGTYYVQLEDDIVANAGYSQTMKTYVRKLATDDWMFLEFSQLGFIGKMFRASDLPMIAEFFLMFYKDKPIDWLLDHILWVKACNPEKDAKDCNLQKGLLKLRYKPSLFQHVGLHSSLPGKLQKLKDKDFGKVPLFTAHTNPPAELSSSLKHYQQHT…
Oncner_GT54_MGAT4D-rB	Actinopterygii (Salmonida)	Oncorhynchus nerka	XM_029659801	predicted alpha-1,3-mannosyl-glycoprotein4-beta-N-acetylglucosaminyltransferase B-like (MGAT4B-like), LOC115129449, LG5	GT54	MGAT4	MGAT4D	527	MRLTHVKLGCLLASVFLSLTWFTAYNGNDKGEPPYVPKMIQLYERLLAAESRGELVYRELSSLLTSLRNLTIPNNNSSTNVTEGLIKRRLGLLSSRLPNAYLYLPHLRDHADSLNPNVVLGKGRTGVSLVLGIPTVKRQKQSYLVSTLNSLLYDLSPSEREDTVIIVFVAETDAGYVNTVAELIKHNFPKDVHSGLLEVVSPSQYFYPNFRRLRETFGDSKDRVKWRTKQNLDYSFLMLYAHEKGTYYVQLEDDIVAKPGYSQAMKTYVRSLASDDWMLLEFSQLGFIGKMFRACDLPMIAEFFLMFHKDKPIDWLLDHILWVKACNPEKDAKDCNLQKGLLKLRYKPSLFQHVGLHSSLPGKVQKLKDKDFGKAPLFAAHSNPRAELSSSLKHYQQHT…
Onctsh_GT54_MGAT4A-rA	Actinopterygii (Salmonida)	Oncorhynchus tshawytscha	XM_024389272	predicted alpha-1,3-mannosyl-4-beta-N-acetylglucosaminyltransferase A, MGAT4A, LOC112225363, LG26	GT54	MGAT4	MGAT4A	533	MRLRNGTVATAIIFFTSFLSLSWYTAWQNGKEKLVAYQREFHALKERLRVAEHRTLQRSSELNNILEQFRRAIAETNGSKDALINFSDETQKLLKELASRKPLQVPNIYHHMPHLLNNEGSLHPAVQVGMGRTGVSMVMGIPTVKRKVKSYLAETLHSLIDKLSPEEKLDCVIIVFVGEMDTEYVHSVVTGLEKEFSTEFSSGLLELISPPASYYPDLKELKETFGDSRERVRWRTKQNLDYSFLMMYAVSKGVYYVQLEDDIVAKPNYFATMKNFALQLSSEDWMILEFSQLGFIGKMFQAPDLNLIVEFIFMFYKEKPIDWLLDHILWVKVCNPEKDSKHCERQKSSLRVRFRPSLFQHVGLHSSLAGKIQKLTDKDFLKPLLHKIHVNPPAEVSTS…
Onctsh_GT54_MGAT4A-rB	Actinopterygii (Salmonida)	Oncorhynchus tshawytscha	XM_024410111	predicted alpha-1,3-mannosyl-4-beta-N-acetylglucosaminyltransferase A-like, MGAT4A-like, LOC112242142, LG03	GT54	MGAT4	MGAT4A	533	MRLRNGTVATAIIFFTSFLSLSWYTSWQNGKEKLVAYQREFHALKERLRVAEHRTLQRSSELNNILEQFRRVIAETNGSKDALTNFSDETQKLLKELASRKPLQVPNIYHHLPHLLNNEGSLHPAVHVGLGRTGVSMVMGIPTVKRKVKSYLAETLHSLINKLSPEEKHDCVIIVFVGETDTEYVQSVVTGLEKEFSIEFSSGLLEVISPPASYYPDLKDLKETFGDSRERVRWRTKQNLDYSFLMMYAVSKGVYYVQLEDDIVAKPNYFATMKNFALQLSSEDWMILEFSQLGFIGKMFQAPDLNLIVEFILMFYKEKPIDWLLDHILWVKVCNPEKDAKHCERQKSSLRVRFRPSLFQHVGLHSSLAGKIQKLTDKDFLKPLLHKIHVNPPAEVSTS…
Salsal_GT54_MGAT4B-A	Actinopterygii (Salmonida)	Salmo salar	XM_045718039	alpha-1,3-mannosyl-glycoprotein 4-beta-N-acetylglucosaminyltransferase B (MGAT4B), Chromo ssa05, LOC106604568	GT54	MGAT4	MGAT4B	547	MRLRNGTFLTVVLFGLCGLISLSWYTAFSNSKGDVVDIYQREFLALRERLHSAEQENLKRSKELNLVLDEIKRAIAEKQALRDINRTWASLSDETKLKLWNVTTSKNVLQLPSIFHHLPHLLAKESSLQPAVHVGQGRTGVSIVMGVPSVKREVHSYLTDTLSSLMTELSAAEKEDCVIVVFIAETDQQYANSVADNLKRLFPVEIQSGLLEVISPSVHFYPDFSRLKESFGDPKERVRWRTKQNLDYCFLMMYAQSKGTYYVQLEDDIVARPNYFTTMKNFALQQPSEEWMILEFSQLGFIGKMFKSVDLSLIVEFMLMFYKDKPIDWLLDHIMWVKVCNPEKDAKHCDRQKANLRIRFKPSLFQHVGTHSSLAGKIQKLKDKDFGKQTLHKGHANPL…
Salsal_GT54_MGAT4B-B	Actinopterygii (Salmonida)	Salmo salar	XM_045723878	alpha-1,3-mannosyl-glycoprotein 4-beta-N-acetylglucosaminyltransferase B (MGAT4B), Chromo ssa09	GT54	MGAT4	MGAT4B	547	MRLRNGTFLTVVLFGLCGLISLSWYTAFSNSKGDVVDIYQREFLGLRERLHSAEQENLKRSKELNLVLDEIKRAIAEKQALRDINRTWASLSDETKLKLWNVTTNKNVLQLPSIFHHLPHLLAKESSLQPAVHVGQGRTGVSIVMGVPSVKREVHSYLTDTLSSLMTELSAAEKEDCVIVVFIAETDQQYANSVADNLKRLFPVEIQSGLLEIISPSVHFYPDFSRLKESFGDPKERVRWRTKQNLDYCFLMMYAQSKGTYYVQLEDDIVARPNYFTTMKNFALQQPSEEWMILEFSQLGFIGKMFKSLDLSLIVEFMLMFYKDKPIDWLLDHIMWVKVCNPEKDAKHCDRQKANLRIRFKPSLFQHVGTHSSLAGKIQKLKDKDFGKQTLHKGHANPL…
Salsal_GT54_MGAT4A-rA	Actinopterygii (Salmonida)	Salmo salar	NM_001173641	mRNA, ssa21	GT54	MGAT4	MGAT4A	533	MRLRNGTVATAIIFFTSFLSLSWYTAWQNGKEKLVAYQREFHALKERLRVAEHRTLQRSSELNNILEQFRRAIAETNGSKDALINFSDETQKLLKELASRKPLKVPNIYHHMPHLLNNEGSLHPAVQVGMGRTGVSMVMGIPTVKRKVKSYLAETLHSLIDKLSPEEKLDCVIIVFVGEMDTEYVQSVVTGLEKEFSTEFSSGLLELISPPASYYPDLKELKETFGDSRERVRWRTKQNLDYSFLMMYAVSKGVYYVQLEDDIVAKPNYFATMKNFALQLSSEDWMILEFSQLGFIGKMFQAPDLNLIVEFIFMFYKEKPIDWLLDHILWVKVCNPEKDAKHCERQKSSLRVRFRPSLFQHVGLHSSLAGKIQKLTDKDFLKPLLHKIHVNPPAEVSTS…
Salsal_GT54_MGAT4A-rB	Actinopterygii (Salmonida)	Salmo salar	XM_014174400	predicted alpha-1,3-mannosyl-4-beta-N-acetylglucosaminyltransferase A-like, MGAT4A-like, LOC106586781, ssa25	GT54	MGAT4	MGAT4A	533	MRLRNGTVATAIIFFTSFLSLSWYTSWQNGKERLVAYQREFHALKERLRVAEHRTLQRSSELNNILEQFRRAIAETNSSKNALTNFSDETQKLLKELASRKPLQVPNIYHHLPHLLKNEGSLHPAVHVGLGRTGVSMVMGIPTVKRKVKSYLAETLHSLINKLSPEERHDCVIIVFVGETDTEYVQSVVTGLEKEFSTEFSSGLLEVISPPASYYPDLKDLKETFGDSRERVRWRTKQNLDYSFLMMYAVSKGVYYVQLEDDIVAKPNYFATMKNFALQLSSEDWMILEFSQLGFIGKMFQAPDLNLIVEFILMFYKEKPIDWLLDHILWVKVCNPEKDAKHCERQKSSLRVRFRPSLFQHVGLHSSLAGKIQKLTDKDFLKPLLHKIHVNPPAEVSTS…
Salsal_GT54_MGAT4A-r	Actinopterygii (Salmonida)	Salmo salar	XM_045707864	predicted alpha-1,3-mannosyl-glycoprotein 4-beta-N-acetylglucosaminyltransferase A-like2, MGAT4A-r3, LOC106586781, ssa 25	GT54	MGAT4	MGAT4A	408	MQEEGRREAVSMVMGIPTVKRKVKSYLAETLHSLINKLSPEERHDCVIIVFVGETDTEYVQSVVTGLEKEFSTEFSSGLLEVISPPASYYPDLKDLKETFGDSRERVRWRTKQNLDYSFLMMYAVSKGVYYVQLEDDIVAKPNYFATMKNFALQLSSEDWMILEFSQLGFIGKMFQAPDLNLIVEFILMFYKEKPIDWLLDHILWVKVCNPEKDAKHCERQKSSLRVRFRPSLFQHVGLHSSLAGKIQKLTDKDFLKPLLHKIHVNPPAEVSTSLKVYQGHTLEKTYLGEDFFWAINPTAGDYVLFKFDKPINIERFLFRSGNQEHPGDRIENTTVEILPFSETGPKSKEKYKRTDDRFYRIGQFEKGVAEGAVDTSFNPVVALRLSVIKDSAVWAILS…
Salsal_GT54_MGAT4D-rA	Actinopterygii (Salmonida)	Salmo salar	XM_045718106	predicted Alpha-1,3-mannosyl-glycoprotein 4-beta-N-acetylglucosaminyltransferase B-like, zgc:154054, chromosome ssa	GT54	MGAT4	MGAT4D	488	MIQLYERLLAAEFRGELLSRELSSVLTSLRNLTTPNKSSTNTPEGLIKRNLSLLSSRLPNAYLYLPHLRDHPDSLIPNVVLGQGRTGVSLVLGIPTVKRQKQSYLVSTLNSLLYDLSPSERNDTVIIIFVAETDAEYVNSVAELLEKNFPKDVHSGLLEVVSPSQYFYPNFSRLRETFGDSKERVKWRTKQNLDYSFLMLYAQEKGTYYVQLEDDIVANPGYSQTMKTYVRKLATDDWMFLEFSQLGFIGKMFRARDLPMIAEFFLMFYKDKPIDWLLDHILWVKACNPEKDAKDCNLQKGLLKLRYKPSLFQHVGLHSSLPGKLQKLKDKDFGKVPLFTAHTNPPARLSSSLKHYQQHTLERAYKGEDFFWGLTPTAKDFILLSFPQPRTVTRYLFRS…
Salsal_GT54_MGAT4C-rB	Actinopterygii (Salmonida)	Salmo salar	XM_014125695	predicted, chromosome ssa10	GT54	MGAT4	MGAT4C	477	MRLVWKSLDKMRCFRKRSTIPFLGVLITCLLFLNLYMEDGYVLEEDKRPLRETSMHPSNTERYVHTFRDLTNFSGTINVTYRYLAGNPLPRKKYLTIGLSSVKRKRGNYLMETIKSIFDQSSYEELKEIVVVVHLADFDLAWCENLVQDISRKFAHHIIAGHLLVIHAPEEYYPSLDGLKRNYNDPEDRVRFRSKQNVDYAFLLNFCTNLSDFYMMLEDDVRCSRNFLTSLKKVVTSREGSYWVMLEFSKLGYIGKLYHSRDLPRLAHFLLMFYQEMPCDWLLIHFRDLLAQKDVIRFKPSLFQHMGYYSSYKGAENKLKDDDFEEDSIDIPDNPPASLYTNIHVFENYDATKAYSSVDEYFWGKPPSTGDFFVIVFNKSTKISKIKIVTGTDDRQNDI…
Salsal_GT54_MGAT4C-rA	Actinopterygii (Salmonida)	Salmo salar	XM_014147822	predicted alpha-1,3-mannosyl-glycoprotein4-beta-N-acetylglucosaminyltransferase C-like, MGAT4F, LOC106573111), chromosome ssa16	GT54	MGAT4	MGAT4C	477	MRLVWKSLDKMRCFRKRSTIPFLGVLVTCLLFLNLYIEDGYVLEEDKRQLRETSVHPSNSERYVHTFKDLTNFSGTINVTYRYLAGTPLPRKKYLTIGLSSVKRKRGNYLMETIKSIFDQSSYEELKEIVVVVHLADFDLAWCENLVQDISRKFAHHIIAGHLLVIHAPEVYYPSLDGLKRNYNDPEDRVRFRSKQNVDYAFLLNFCTNLSDFYMMLEDDVLCSRNFLTSLKKVVTSREGSYWVMLEFSKLGYIGKLYHSRDLPRLAHFLLMFYQEMPCDWLLIHFRGLLAQKDVIRFKPSLFQHMGYYSSYKGAENKLKDDDFEEDSIDIPDNPPASLYTNINVFENYDATKAYSSVDEYFWGKPPSTGDFFVIVFNKSTKISKIKILTGTDDRQNDI…
Saltru_GT54_MGAT4A	Actinopterygii (Salmonida)	Salmo trutta	XM_029702872	alpha-1,3-mannosyl-glycoprotein 4-beta-N-acetylglucosaminyltransferase A (MGAT4A), chromosome 20	GT54	MGAT4	MGAT4A	533	MRLRNGTVATAIIFFTSFLSLSWYTAWQNGKEKLVAYQREFHALKERLRVAEHRTLQRSSELNNILEQFRRAIAETNGSKDALINFSDETQKLLKELASRKPLQVPNIYHHMPHLLNNEGSLHPAVQVGMGRTGVSMVMGIPTVKRKVKSYLAETLHSLIDKLSPEEKLDCVIIVFVGEMDTEYVQSVVTGLEKEFSTEFSSGLLELISPPASYYPDLKELKETFGDSRERVRWRTKQNLDYSFLMMYAVSKGVYYVQLEDDIVAKPNYFATMKNFALQLSSEDWMILEFSQLGFIGKMFQAPDLNLIVEFIFMFYKEKPIDWLLDHILWVKVCNPEKDAKHCERQKSSLRVRFRPSLFQHVGLHSSLAGKIQKLTDKDFLKPLLHKIHVNPPAEVSTS…
Saltru_GT54_MGAT4D-rB	Actinopterygii (Salmonida)	Salmo trutta	XM_029770980	predicted alpha-1,3-mannosyl-glycoprotein 4-beta-N-acetylglucosaminyltransferase B-like (MGAT4B-like), chromosome 13	GT54	MGAT4	MGAT4D	472	MRLTHVKFGCLLASVFLSLTWFTAYNGNDKGEPPYDPKMIQLYDRLLAAESRGELVYRELSSLLTSLRNLTTPNNNSSTNITEGLIKRRLGLLSSRLTNAYLYLPHLRDHADSLNPNIVLGQGRTGVSLVLGIPTVKRQKQSYLVSTLNSLLYDLSPSEREDTVIIVFVAEMDAEYVNTVAELITHNFPQDVHSGLLEVVSPSQYFYPNFRRLRETFGDSKDRVKWRTKQNLDYSYLMLYAHEKGTYYVQLEDDIVAKPGYSQAMKTYVRSLASDDWMFLEFSQLGFIGKMFRARDLPMIAEFFLMFHKDKPIDWLLDHILWVKACNPEKDEKDCNLQKGLLKLRYKPSLFQHVGLHSSLPGKVQKLKDKDFGKVPLFAAHSNPPAELSSSLKHYQQHT…
Saltru_GT54_MGAT4D-rA	Actinopterygii (Salmonida)	Salmo trutta	XM_029729539	predicted alpha-1,3-mannosyl-glycoprotein4-beta-N-acetylglucosaminyltransferase B-like 2 (MGAT4B-like2), LOC115172262, chromosome 3	GT54	MGAT4	MGAT4D	527	MRLTHIKLGCILACAFLSLTWFTAHNGNDEDEPSHHPDMIQLYERLLAAEFRGELLSRELSSVLTSLRNLTTPNNKSSTNTPEGRIKRNLSLLSSRLPNAYLYLPHLRDHPDSLIPNVVLGQGRTGVSLVLGIPTVKRQKQSYLVNTLNSLLYDLSPSERNDTVIIVFVAETDAEYVNSVAELLEKNFPKDVHSGLLEVVSPSQYFYPNFSRLRETFGDSKERVKWRTKQNLDYSFLMLYAQEKGTYYVQLEDDIVANPGYSQTMKTYVRKLATDDWMFLEFSQLGFIGKMFRARDLPMIAEFFLMFYKDKPIDWLLDHILWVKACNPEKDAKDCNLQKGLLKLRYKPSLFQHVGLHSSLPGKLQKLKDKDFGKVPLFAAHTNPPAELSSSLKHYQQHT…
Salnam_GT54_MGAT4D-rA	Actinopterygii (Salmonida)	Salvelinus namaycush	XM_038992535	predicted alpha-1,3-mannosyl-glycoprotein 4-beta-N-acetylglucosaminyltransferase B-like (MGAT4B-like), chromosome 5	GT54	MGAT4	MGAT4D	507	MVKDSRHPNEDESPHHPDMIQLYERLLAAEFRGELLSRELSSVLTSLGNLTIPNNNSSTNIPEGPIKRNLSLLSSRLPNAYLYLPHLRDHPDSLIPNVVLGQGRTGVSLVLGIPTVKRQKQSYLVSTLNSLLYDLSPSERNDTVIIIFVAETDTEYVNSVAELLEKNFPKDAHSGLLEVVSPSQYFYPNFSRLRETFGDSKERVKWRTKQNLDYSFLMLYAQEKGTYYVQLEDDIVANPGYSQTMKTYVRKLATDDWMFLEFSQLGFIGKMFRARDLPMIAEFFLMFYKDKPIDWLLDHILWVKACNPEKDAKDCNLQKGLLKLRYKPSLFQHVGLHSSLPGKLQKLKDKDFGKVPLFTAHTNPPAELSSSLKHYQQHTLERAYKGQDFFWGLTPTAKD…
Letrei_GT54_MGAT4B	Agnatha	Lethenteron reissneri	XM_061563911	alpha-1,3-mannosyl-glycoprotein4-beta-N-acetylglucosaminyltransferase B-like, chromosome 32, LOC133349987,	GT54	MGAT4	MGAT4B	565	MRLRNGTVATFLVLATFVSVSLYTTWQTQKDDEVAGYQRELQSVHERLLLLETKSAQRSRELASVLHGLQRGNRSNDGAAKREKRVPLVVGGGGGGGVAAVPGVSGGGVVVGVSRGTAAPREAEGPMGGIFYYLPHLLLPPGRGLAPAVHLTQGRMGVSVVLGVPTVRRAVQTYLMDTLASLTQELSPNEKRDCLIIVFIAETDLSYVNTVVEQLKKGFQHELDTGLLEVISPPVGYYPDMGSLKQTFGDSLERVRWRTKQNLDFSFLMLHAQPRGRFFVQLEDDIVARPNYLTTMKNFAEQQPSDEWIILEFSQLGFIGKLFKASDLNPIVEFFLMFHKDKPIDWLLDHFLWVKTCNPEKDAKHCERQKANLRVRFKPSLFQHVGTHSSLSGKIQKLK…
Petmar_GT54_MGAT4AB	Agnatha	Petromyzon marinus	XM_032956666	alpha-1,3-mannosyl-glycoprotein4-beta-N-acetylglucosaminyltransferase B-like, chromosome 18, LOC116943638	GT54	MGAT4	MGAT4B	555	MRLRNGTVATFLVLATFVSVSLYTTWQTQKDDEVAGYQRELQSVHERLLLLETKSAQRSRELASVLHGLQRGNRSNDGAAKREKRVPLVGGGGVAVVPSVSGGSRGTAAPREAEGPMGGIFYYLPHLLLLPGRGLAPAVHLTQGRMGVSVVLGVPTVRRAVQTYLMDTLASLTQELSPNEKRDCLIIVFIAETDLSYVNTVVEQLKKGFQHELDTGLLEVISPPVGYYPDMGSLKQTFGDSLERVRWRTKQNLDFSFLMLHAQPRGRFFVQLEDDIVARPNYLTTMKNFAEQQPSDEWIILEFSQLGFIGKLFKASDLNPIVEFFLMFHKDKPIDWLLDHFLWVKTCNPEKDAKHCERQKANLRVRFKPSLFQHVGTHSSLSGKIQKLKDRDFGKQPLH…
Petmar_GT54_MGAT4A	Agnatha	Petromyzon marinus	XM_032955660	alpha-1,3-mannosyl-glycoprotein4-beta-N-acetylglucosaminyltransferase A-like, chromosome 16, LOC116943043	GT54	MGAT4	MGAT4A	548	MRWRHCALAVLLVCAAVSYFSWMLAFKPASLGLVDGSPLREMRLLHERLQAAEQLSVQRSEDLHRILAQVYRAVYSKTSTDNNSWAALSNETQRLLKELTLHGSLHVPSIYHYLPHLRSQPHGLQPLVHASASRTGVSMVLGVPTVKRKVQSYLIDTLNSLIHELSPTEKDDCIIVVFIGETNVHHVSEIVEELKTGFAYEINSGLLEVVSPSPSYYPDLGNLRETFGDSLERVKWRTKQNLDYCYLMMYAQSRGHYYLQLEDDIMARPNYFSLIKKFAEQQSLEDWMILEFSQLGFIGKLFKSSDVNMLVEFILMFYRDKPIDWLLDHILWVKVCNPEKDAKHCQRQKGNLRLRFKPSLFQHVGHHSSLAGKVQKLTDRDFGKPQLHKSYPNPGGEVS…
Bombom_GT54_MGAT4D	Amphibia	Bombina bombina	XM_053703693	alpha-1,3-mannosyl-glycoprotein 4-beta-N-acetylglucosaminyltransferase D (MGAT4D), chromosome 2	GT54	MGAT4	MGAT4D	528	MRCRNGSLLTILCLSAFLSFSWYTSWYREKGNEIDTYEKQFLELQQRLFHAEQENQKRSRDLSTVLDEIKRAVAEKRNAFENRTVEEIKWNFLNMSNKQPFQFTNIYMFLPHLLGHEDSLQPNILYGHGRTGVSIVFGIPTVKRDKQSYLMDTLTSLFTELSASEKEDCVVVVFIAEVNDQYVDSLANSIKERFPREIQSGVLEVIAPPTFYYPDFSNIKETFGDSKERVRWRTKQNLDYSFLMLYAQPKGAYYLQLEDDIVAKPQFFQFLKNFATQQSSDDWMILEFSQLGFIGKLFKSKDLPYLAEFFLMFYKDKPIDWLLDHYLWVKVCNPEKDAKHCDRQKSSLRIRYRPSLFQHIGTHSSLAGKIQNLKDKDFDKKVLYKAHMNPPATVSTSLK…
Bufbuf_GT54_MGAT4D	Amphibia	Bufo bufo	XM_040418478	alpha-1,3-mannosyl-glycoprotein 4-beta-N-acetylglucosaminyltransferase D (MGAT4D), chromosome 2	GT54	MGAT4	MGAT4D	528	MRCKNGSLVTLFCLAAFFSLSWYTAWHRDKEYGMDSYEKQFLELQQRLFHAEQENQKRSRDLSAVLDEIKQAVAEKRNAFENHTVEEIKWKVLNMTSKLPMQFTNIYMFLPHLLGHEDSLQPNVHYGHGKTGVSIVIGIPTVKRDKQTYLMDTLSSLFSEMSAAEKEDCVVIVFIAEVNAQYVNELADNIMNSFPQEIQSGVLEIISPPSSFYPDFATIKETFGDSKDRVKWRTKQNLDYSFLMLYAQPKGTYYLQLEDDIVAKPDYFQSIKEFATQQTSDDWLILEFSQLGFIGKLFKCKDLPHIAEFFLMFYKDKPIDWLLDHYLWVKVCNPEKDSKHCDRQKSNLRIRYRPSLFQHVGTHSSLAGKIQNLKDKDFGKKALHKPHLNPPAKLGTSLK…
Bufbuf_GT54_MGAT4G	Amphibia	Bufo bufo	XM_040409505	PREDICTED: alpha-1,3-mannosyl-glycoprotein4-beta-N-acetylglucosaminyltransferase C-like, LOC120980409	GT54	MGAT4	MGAT4G	472	MRRSHVWKVLCAVCFGLCLVVTVLRGPADVECPDPSNPYLQRREVEDNRLFDVNRDALQRLDIPYKYLLGSQSGTKRFLSIGISSVKRKKESYLLDTIQSIFIHCSQRERDELVVVIYLANTKYTENQDTAEEIKKHFTAEIAAGHLMVISSYSNAYPPLDGLKRNYNDHPERVRFRSKQNVDYAFLVNFCANMSQYYLMLEDDVTSSRNFLSSIRRYIEQYTSPWTTITFSNLGYIGKLYHNEDLPKLTRFLLLFYDEMPCDWLLDLFYRSKAQGGIIRYKPSLFQHIGTFSSFQGTYNKLKDKDFVEVVNPFGDQPLAACFTDIKVYKDNTPDNICSPGPSFFWGIEIDSGKYFTMVFQKPIDIQKIAIITGTPEHPKDTLKLGNVQIGRQKEQKEE…
Hylsar_GT54_MGAT4D	Amphibia	Hyla sarda	XM_056562926	alpha-1,3-mannosyl-glycoprotein 4-beta-N-acetylglucosaminyltransferase D (MGAT4D), chromosome 1	GT54	MGAT4	MGAT4D	452	MRCRNGSLVTLLCVAAVVSLSCYTAWYRDKEYGMDSYEKQFLELQQRLFQAEKENQKRSRDLSTVLDEIKRAVAEKRNAFENHTVEEIKWKVLNMTSKLPMQFTNIYMFLPHLLGHEDSLQPIVHYGHGKTGASIVIGIPTVKRDKQSYLMDTLRSLFSELSAIEKEDCVVIVFIAEVHTQYVNQLADNIKDSFPHEIQSGVLEIVSPPSTFYPDFSNIKETFGDSKDRVKWRTKQNLDYSFLMLYAQPKGTYYLQLEDDIVAKPDYFQSIKDFANQQVSDDWLILEFSQLGFIGKLFKCKDLPHVAEFFLMFYKDKPIDWLLDHYLWVKVCNPEKDAKHCDRQKSNLRIRYRPSLFQHIGTHSSLAGKIQNLKDKDFDKKALYKPHPNPAAKISTSLK…
Nanpar_GT54_MGAT4A	Amphibia	Nanorana parkeri	XM_018563022	Nanorana parkeri mannosyl (alpha-1,3-)-glycoprotein beta-1,4-N-acetylglucosaminyltransferase, isozyme A (MGAT4A)	GT54	MGAT4	MGAT4A	536	MRLRNGTVATALVFITSFLSLSWYTAWQNGKEKLIAYQREFHALKERLRIAEHRTLQRSSELHAILEQFRKAVSEANGSRDALSHFSDEAQKLFKDLTNRKSLQVPNIYYHMPHLLNHEGSLQPAVQVGLGRTGVSLAMGIPTVKREVKSYLTETLHSLIDKLSPEEKLDCVIIVFIGETDLDYVHSVVASLQKEFSVEISSGLVEVISPPAAYYPDLTNLKETFGDSKERVRWRTKQNLDYCFLMMYAQRKGIYYIQLEDDIVAKQNYFSTIKNFALQLSSEDWMILEFSQLGFIGKMFQAPDITLIVEFIFMFYKEKPIDWLLDHILWVKVCNPEKDAKHCDRQKSNLRIRFRPSLFQHVGLHSSLAGKIQKLTDKDYLKPLLHKIHVNPPAEVSTS…
Nanpar_GT54_MGAT4B	Amphibia	Nanorana parkeri	XM_018554441	mannosyl (alpha-1,3-)-glycoprotein beta-1,4-N-acetylglucosaminyltransferase, isozyme B (MGAT4B),	GT54	MGAT4	MGAT4B	546	MRLRNGTFLTLLAFCFCIFLSLSWYTAFSGQKGDVVDVYQREFLALRDRLHAAEQENLKRSKELNLVLDEIKRAISEKQALRDINRTWSSLSDETKLKLWNITNKNVLHLPTIFHHLPHLLSKENSLQPAIHVGQGRTGVSIVMGIPSVKREVHSYLTDTLNSLISELNQQEKEDCVIVVLIAETDAQYATSVAENIKSIFPNEIQSGLLEVISPSPNFYPDFSRLRESFGDPRERVRWRTKQNLDYCFLMMYAQSKGTYYVQLEDDIVAKPNYLSTMKNFALQQPSEEWMILEFSQLGFIGKLFKSLDLSMIVEFILMFYKDKPIDWLLDHILWVKVCNPEKDAKHCDRQKANLRIRFKPSLFQHVGTHSSLAGKIQKLKDKDFGKQALRKEHVNPAA…
Nanpar_GT54_MGAT4G	Amphibia	Nanorana parkeri	XM_018554792	PREDICTED: alpha-1,3-mannosyl-glycoprotein4-beta-N-acetylglucosaminyltransferase C-like, LOC108785666	GT54	MGAT4	MGAT4G	473	MRRFHLWKVLCASCLAACVILVTKPQPENICPDPSDPYLQESKPSRQDVRLFDVQEDALAAMPIPYKHLLGSPPSAKRFLSIGISSVKRDKENYLVTTLQSIFSHSSPEELGELVVVVYLANEKFSINTEVAEDLGKNFPSEVAAGQLMVISSYKKAYPTLEGLKRNYNDPDERVKFRSKQNVDYAFLVNFCANLSRFYLMLEDDVTCSMNFFNSIKSYVRDYSSPWTTITFSNLGYIGKLYHNEDLTKLARFLLIFYDEMPCDWLLDLFFKSKAQHEIIRYKPSLFQHIGHFSSFQGNENNLKDKDFMEVMEAFGDHPLASCATSMRAYQDHTPHHVCFPSPDFFWGIDVKADDNFTMTFMNSTNIKQINIITGSSEHPGDTLKSGYVLLGRKKIKAN…
Pelfus_GT54_MGAT4G	Amphibia	Pelobates fuscus	XM_063437952	PREDICTED: Pelobates fuscus alpha-1,3-mannosyl-glycoprotein4-beta-N-acetylglucosaminyltransferase C-like, LOC134578871, chromo 12	GT54	MGAT4	MGAT4G	459	MLRCTVWRFLFAVLAVISVTVIITRKDLTETYCEKFDDPKSYFHIPQIQHKSPRPFDVNEDAMETLNIPYMYFLGSQPRAKRFFTIGISSVKRKKENYLLNTIHSIFNHSSPEELDQLLVVVYLANTKYTLNKKTSDELHLRFHTDIDAGRLIVISSLPNAYPTLEGLKRNYNDSPERVKFRSKQNIDYAFLVNFCANLSNYYIMLEDDVTCSKNFLTSIKGHVDAQKASWTTITFSNLGYIGKLYHNADLSKLARFLLLFYDEMPCDWLLDLFFKSKAQKEILRAKPSLFQHMGMFSSFQSNRNNLKDIDFVEVYEKYGDNPSASCFTNMESYLENQAENVCYPGPSFFWGKNVKKGDYFTMIFQDTVNIEIIHVLTGSPDHPGDILQTGFLELGSGK…
Rantem_GT54_MGAT4A	Amphibia	Rana temporaria	XM_040336338	Mannosyl (alpha-1,3-)-glycoprotein beta-1,4-N-acetylglucosaminyltransferase, isozyme A (MGAT4A), chromosome 2	GT54	MGAT4	MGAT4A	536	MRLRNGTVATALVFITSFLSLSWYTAWQNGKEKLIAYQREFHALKERLRIAEHRTLQRSSELHAILEQFRKAVSEANGSRDALSHFSDEAQKLFKDLTNRKSLQVPNIYYHMPHLLNHEGSLQPAVQVGLGRTGVSIVMGIPTVKREVKSYLTETLHSLIDKLSPEEKLDCVIIVFIGETDLDYVHSVVASLQKEFSEEIGSGLIEVISPPAAYYPDLTNLKETFGDSKERVRWRTKQNLDYCFLMMYAQRKGIYYIQLEDDIVAKQNYFSTIKNFALQLSSEDWMILEFSQLGFIGKMFQAPDMTLIVEFIFMFYKEKPIDWLLDHILWVKVCNPEKDAKHCDRQKSNLRIRFRPSLFQHVGLHSSLAGKLQKLTDKDFLKPLLHKIHVNPPAEVSTS…
Rantem_GT54_MGAT4B	Amphibia	Rana temporaria	XM_040344984	mannosyl (alpha-1,3-)-glycoprotein beta-1,4-N-acetylglucosaminyltransferase, isozyme B (MGAT4B),	GT54	MGAT4	MGAT4B	546	MRLRNGTFLTLLAFCFCIFLSLSWYTAFSGQKGDVVDVYQREFLALRDRLHAAEQENLKRSKELNLVLDEIKRAISEKQALRDINRTWSSLSDETKLKLWNITNKNVLHLPTIFHHLPHLLSKENSLQPAIHVGQGRTGVSIVMGIPSVKREVHSYLTDTLNSLISELNQQEKEDCVIVVLIAETDAQYATSVAENIKSIFPNEIQSGLLEVISPSPNFYPDFSRLRESFGDPRERVRWRTKQNLDYCFLMMYAQSKGTYYVQLEDDIVAKPNYLSTMKNFALQQPSEEWMILEFSQLGFIGKLFKSLDLSLIVEFILMFYKDKPIDWLLDHILWVKVCNPEKDAKHCDRQKANLRIRFKPSLFQHVGTHSSLAGKIQKLKDKDFGKQALRKEHVNPAA…
Rantem_GT54_MGAT4G	Amphibia	Rana temporaria	XM_040327938	PREDICTED: alpha-1,3-mannosyl-glycoprotein4-beta-N-acetylglucosaminyltransferase C-like, LOC120916984, chromo 11	GT54	MGAT4	MGAT4G	473	MRRFNLWKVLCAASLAVCIILVTKPPPEHICPDPSDPYLQVREAPREERGLFEVREDALDALRIPYKHLLGSPPTTKKFLSIGISSVKREKGNYLRTTLQSIFSHSSLVELDELVVVVYLANTKYSINTEVAADLAKHFPSEIAAGQLLVISGYSNAYPTLEGLKRNYDDPPERVKFRSKQNVDYAFLVNFCANLSQFYLQLEDDVTCSMNFLTSIKSYVSQYISPWTTITFSSLGYIGKLYHNVDLPKLARFLLIFYDEMPCDWLLDLFYKSKAQKEIIQYKPSLFQHIGQYSSFQGKENNLKDKEFMEVAETYGDHPLAFCSTSIKAFEDHTPDRVCFPGPNFFWGVEIKAGDHFTMTFMNSTNIKKLRILTGSSEHPEDTLKSGSVEFGRHKTRGH…
Xentro_GT54_MGAT4G	Amphibia	Silurana tropicalis	XM_031900416	PREDICTED: Xenopus tropicalis alpha-1,3-mannosyl-glycoprotein4-beta-N-acetylglucosaminyltransferase C, LOC100489718, chromo 4	GT54	MGAT4	MGAT4G	459	MRIWHFSQIFIVLTFIVCVTVLLRREGPECDCADSVQKREFEEQLLQTCSPGNFSVRQDALGVLDVPYNYLLGTPNAKKRFLSVGISSVKRQKQNYLLETIDSVFSHLSPEELDEVLLVVFLANHDHSLNLNTAQEIKGKFASAVDAGRLIVVSTSPKHYPLLDGLKRNYNDAPERVKFRSKQNVDYAFLVNFCANLSRFYLMLEDDVSCAHNFLTRIRNSIATQKTSWTTITFSSLGYIGKLYHSIDLPKLARFLLLFYDEMPCDWLLDHFHRSKAQPEIIRVKPSLFQHMGTYSSFQNNQNKLKDKEFMEVVETFGDSPTASCFSNIEAYSDNVADNVCFVGPNFFWGKDVTPSSHFTMVFREPVNLDRVTIITGSGDHPGDILKSGYAQLGRHKVT…
Xenlae_GT54_MGAT4D	Amphibia	Xenopus laevis	NM_001095836	alpha-1,3-mannosyl-glycoprotein 4-beta-N-acetylglucosaminyltransferase D (MGAT4D), chromosome 1S	GT54	MGAT4	MGAT4D	528	MRLRNGSLLTFFCLAAFLSLSWYAAWYGDRENGGELHEKQFFDLQQRLYLAEQENQKRSRDLGKVLDEIKRAVEEKRNAFENHTVDEIRWKVLNMSSRLSVQFSNIYMFLPHLQGHKDQIRPNVLYGKDRNNVSIVFGIPTVKRDKQSYLMDTLNSVFSELTANEKRDCVVIVFIAEVNHDYVNVLANNIKNNFPQEIESGVLEIVSPPVNYYPDLSNIKETFGDSKERVRWRTKQNLDYSFLMLYAQPKGTYYLQLEDDIVAKPQFFQYLKNFATQQTSNDWMILEFSQLGFIGKMFRSKDLPLLAEFFLMFYKDKPIDWLLDHYLWVKVCNPEKDAKHCDRQKSNLRIRYRPSLFQHIGIHSSLSGKIQNLKDKDFEKKLLYKAHPNPPAKVSTSLK…
Xenlae_GT54_MGAT4C	Amphibia	Xenopus laevis	XM_041588639	alpha-1,3-mannosyl-glycoprotein4-beta-N-acetylglucosaminyltransferase C-like (MGAT4C-like), LOC108712376, chromosome 3S	GT54	MGAT4	MGAT4C	467	MRCFRKRSTIPVLGVLIICLMFMNLYIEDEYVLEEEAKHLKDTSTHPLGSDRYIHTFKNLSNLSPSINVKYRILAGMPLSRKRYLTIGLSSVKRKKGNYLLETIKSIFEQSNYEELKEIMVVVHLAEFDSSWCESIVQDISRKFSHHIIAGKLTIIHTPMEFYPMLEGLKRNYNDPDDRVKFRSKQNVDYAFLLNFCANLSDYYVMLEDDVRCSRNFLTTIKKVITSRKGSSWVTLEFSKLGYIGKLYHSHDLPRLAHFLLMFYQEMPCDWLLIHFRGLLAQKDTIRFKPSLFQHMGYYSSYKGAENKLKDDDFEDDAFDIPDNPSASLNTNMNVFENYEPIKAYSSTEEYFWAKSPSSGDFYHIAFERPIKINKIKVCTGTEDRQNDILHHGTLEVGE…
Xenlae_GT54_MGAT4A	Amphibia	Xenopus laevis	NM_001102914	Mannosyl (alpha-1,3-)-glycoprotein beta-1,4-N-acetylglucosaminyltransferase, isozyme A (MGAT4A), chromosome 2	GT54	MGAT4	MGAT4A	536	MRLRNGTVATALVFITTFLSLSWYTAWQNGKEKLMAYQREFHALKERLRIAEHRTLQRSSELHAILDHFRRMIKEANGSRDALNHFSDETQKLIKDLTNRKALQVPNIYYHMPHLLNHDGSLQPAVQVGLGRTGVSVVMGIPTVKRRVKSYLKETLHSLIDKLSPEEKLDCVIIVFVGETDLEYVNSVVASLQKEFATEISSGLVEVISPPATYYPDLNNLKETFGDSKERVRWRTKQNLDYCFLMMYAQRKGIYYIQLEDDIVAKQNYFSTIKNFALQLSSEDWMILEFSQLGFIGKMFQAPDITLIVEFILMFYKEKPIDWLLDHILWVKVCNPEKDAKHCDRQKSNLRIRFRPSLFQHVGLHSSLAGKIQKLTDKDFLKPLLHKIHVNPPAEVSTS…
Xenlae_GT54_MGAT4B	Amphibia	Xenopus laevis	XM_018092802	mannosyl (alpha-1,3-)-glycoprotein beta-1,4-N-acetylglucosaminyltransferase, isozyme B (MGAT4B),	GT54	MGAT4	MGAT4B	519	MRLRNGQVVDVYQREFLALRDRLHAAEQENLKRSKELNLVLDEIKRAISEKQALQDINRTWSSLSDDTKLKLWNITHKNVLHLPTIFHHLPHLLSKENSLQPAVHVGQGRTGVSIVMGIPSVKREVHSYLTDTLNSLLSELNQQEKEDCVIVVLIAETDAQYATAVAENIKSMFPGEIQSGLLEVISPSPNFYPDFSRLRESFGDPRERVRWRTKQNLDYCFLMMYAQSKGTYYVQLEDDIVAKPNYLSTMKNFALQQPSEEWMILEYSQLGFIGKLFKSLDLSLIVEFILMFYKDKPIDWLLDHILWVKVCNPEKDAKHCDRQKANLRIRFKPSLFQHVGTHSSLAGKIQKLKDKDFGKQALRKEHVNPAAEVSTSLKTYQHFTLEKAYLREDIFWAF…
Dappul_GT54_MGAT4_05520	Arthropoda (Crustacea)	Daphnia pulex	XM_046592601	predicted, alpha-1,3-mannosyl-glycoprotein4-beta-N-acetylglucosaminyltransferase B-like, LOC124197237	GT54	MGAT4		535	MLSGGRIFRKKLALALLVIFCVPFTVIFLHRDDNGAHLEDELTSELAHLRQRVSQVEMINQARRRDLSLLTRHVNRSLPWNNTNGEEFPELSRLLLDPERSQNLRLPNIFSFLPYLLNNPLSTVPAFVIGQGKTHASIVLGVPTVKRESQSYLLPTLASLIASMNEEEKNDTLIIVFVAETDLEYVTVIAEKIKKQFGDALQSGLLEIVSPPPSFYPDLNELRVTLNDPVERVKWRTKQNLDYAFLMMYAQSRGMYYVQLEDDILTTPGYITKMKKFALKKEAMNLDWFLLDFCQLGFIGKMFKSTDLPYIIQFAVMFHNDKPVDWLLDPIIETRYCPHDTKKCNQIKLLKWIHFKPSLFQHVGTTSSLKGKVQKLKDKNFGKLALFTPHKNPPAKVTS…
Apimel_GT54_MGAT4_05433-A	Arthropoda (Hymenoptera)	Apis mellifera	XM_395880	MGAT4B-like, alpha-1,3-mannosyl-glycoprotein 4-beta-N-acetylglucosaminyltransferase B-like, LOC412423, LG11	GT54	MGAT4		535	MMPHFVALTPIRRRCLIILSIVLVPCAILNLLSPSELHEETVLQNSIAELQAKLEHLHAKYVTSQEEINLLSHQLLQLIENNHILPDLQFLLNNATSNVTNIKLPSIYNFLPHFLNDPNSLRPAFVQTKGRSGVSMVLGVPTVKREIQSYLMATLKNLLDRMNPMETADTLIIVLIAETDLEYVTYVAKQIEVQFPVEFEAGVIDVISPSISYYPDLSKLRDTLGDDHQRVIWRSKQNLDFAFLMSYAQTKGTFYVQLEDDILAKKNFITTMKSFALQKIATKENWFVLDFCQLGFIGKLFKCAELPWLIQFFLMFHNDKPVDWLLDHLVSTKVCSLDKDSKHCKMAKAELWVHYKPSLFQHIGTHSSLKGKVQKLKDKQFGKITLYYAHENPEAIVET…
Dromel_GT54_MGAT4_05434-A	Arthropoda (Insecta)	Drosophila melanogaster	NM_140463	MGAT4A-like, alpha-1,3-mannosyl-glycoprotein 4-beta-N-acetylglucosaminyltransferase A-like, chromosome 3L	GT54	MGAT4		587	MFKIRQRNCMLIVTALVLAPCIVILMVMGPELSTEQSLTQRLAECHMRLQYLESMYRARQEDVALLSQYLGQLQIVNVTGASAPPPPPPLPVVNLLDGLSPEARQLLRNASHISKGGSANGSMARSQNIRLPNAYHFLPHLLDDAGSLRPAYLQSKGRSDVSIVLGVPTVRREKQSYLLGTLHNLIENMNDEEQNETLIIVYIGETDMESVQLIARQIESSFDQHVESGLIDIIAPAPSYYPNFERLRITLNDPLERVKWRSKQNLDFAYLMAYAHSKGTFYVQLEDDILTKRQFITTMKKFALIKSALTKPDQPEWFVLDFCQLGFIGKMFKSAELPYLITYFQMFYNDKPVDWLLTYFIESKVCRTDKDQKHCNAEKAKYWQHFRKSLFQHIGTSSS…
Dromel_GT54_MGAT4_05435-B	Arthropoda (Insecta)	Drosophila melanogaster	NM_140463	MGAT4B-like, alpha-1,3-mannosyl-glycoprotein 4-beta-N-acetylglucosaminyltransferase B-like, chromosome 3L	GT54	MGAT4		508	MKVISIRWKTCLPGLIIVSYLVCALLYFGMDITKIEPVEPRVVKNKTKVPRMYAKTINHDGNWETIVTNPELKPRYRVGGGRTGVQFVIGVPTVLRPKKNYVLQTVDCLIRRMTPEQRDNCLIVIFVGETKLQFAKFIVRELRVNHSTHMQAGLIDVIAPPLNYYPNFSRLHITLNDDPQRVQWRTKQNLDYIYLMSYAKSRGLYYLQLEDDVMANVGFMDYIQKFAVLHGSFRIAQQIDWIVMSFSELGFIGKLFRTSVLSSFVAYLKLFYNDQPIDWLLQSFVTLQSCRWDSVSDPECQRDFESRLLRSSQSQFQHMGAQSSLADKQQYQKDAFFNHNFARQRLRHLRQPLNLIATHRNSLLKHNLDLVEGETFIWIYMPRMPKMMKYLITNQFKQT…
Bommor_GT54_MGAT4_05556-A	Arthropoda (Lepidoptera)	Bombyx mori	ICPK01000983	TSA Bombyx mori mRNA, KWMTBOMO00036, mrna1	GT54	MGAT4		529	MSLMCAFFTILVLASASSHSAQNESMAKKITSLEEKLNNFEVRYRVKPVTYNFPKETAPYPPGYSEEAMNMIHNLTGTRVLNGLQPRYIHRMQLPFLVQILTHLLNDPFSLWPLYHLSGARHYMDFVIGIPTVKRDKQTYLFTTLTYLIKALSAEDKRSVVIVILVGEPDVTYILKLARQIEIMFPREISDGVIEILAPSPAYYPELEDLCPTLGDSPKRAMWRTKQNLDNIYLMAYAISKGVYYLMLEDDVTTKKDFLPEMKGYIKTTTEKTPHWIFIEFCQVGAIGKVFRTRDLLPFVTYSQIFYSNMPIDWLLESYLADRVCSIDKKSKSCAESKLRVRPRYKVSLFQHIGVYSSLQGKIQKVQDPQFGKVQSYFPHQNPPAQKITTTIEDYYQHS…
Braflo_GT54_MGAT4_05412-A	Cephalochordata	Branchiostoma floridae	XM_035816436	LOC118413212, chromosome 4	GT54	MGAT4		501	MALALRQLRNGVLGALALFLVLNAWIMSSTLQQQQQQPEKRQVGPACETQRDTLIQSMDLLNKALLRQDNPNVDIGKAVVNERQEKPCADCSRSSPVDTDAVRVWGKPRRTKGFLTIGIPTVKRDKDSHYLGTTIDSLIENTAEADRRQVIIVIFLADFDSYYNKMLSQELYKNYSRHLEDGFMQVVHAPISFYPQLEGLKQNFNDSQDRVKWRSKQCVDYAFLFSYCRDLSEFYLQLEDDVVSSENYLTTIRDYINGQTSAWSMLEFSELGFIGKLLRSSDLQRLADFLLLFYEEMPNDFLIRHFLKLLPHRETFVRRPSLFQHIGKHSSLIGKEQNLVDAFYVASLKRRYNDSDNPPAVVSTDMSAFGEYKPQLAYSSEPGYFWVEAPKVGQAFFVL…
Braflo_GT54_MGAT4_05422-A	Cephalochordata	Branchiostoma floridae	XM_035826738	MGAT4B-like, alpha-1,3-mannosyl-glycoprotein 4-beta-N-acetylglucosaminyltransferase B-like, LOC118420033, chromosome 7	GT54	MGAT4		392	MPTWDQRWTELRERLSFAELQTQRRSRELQALREEIKAALSEQQQNSHRPEGNNNAGASKTGKQLSEETKRKLRSLVGGGDLQLPSIYNYMPHLRDKPDALQPAFHLGQGRTGVSFVLGIPTIKREKESYLMQSLASILDGLSDEEKDDCVIVLFIGETEQEYVNRIAEMVKESYKAPIESGLLEIISPPAGFYPDLDSLKETFGDPKERVKWRTKQNLDFSFLMMYCQPKGQFYVQLEDDVIGKPGYISTMKNFALQQKTEEWMILEFSQLGFIGKLFKSSDLSLVVEFFLMFHKDKPIDWLLDHIFFVKACHPEKDNKHCDRMKSALRVRFKPSLFQHIGTFSSLKGKIQKLKDKDFGKQPLHRAHTNPPADVSTTLEVYQKYTLEKCYM
Braflo_GT54_MGAT4_05425-B	Cephalochordata	Branchiostoma floridae	XM_035816173	MGAT4A-like, alpha-1,3-mannosyl-glycoprotein 4-beta-N-acetylglucosaminyltransferase B-like, LOC118413034 , chromosome 4	GT54	MGAT4		356	MSHPGNRLPSEALRSDYESASEVQPRELQREMLIEPVGIVHVNETLHRREAGMERSTKQVENTSTTTTHPLSTSGRPTHAVTDSVLIAGRPRQNKAFLTIGIPTVKRDQDATYLFATLDSLIEHTDAEQHTQIVIVVFLADFDTLYNRNFSSEISRKYSQHLESGFMRVIQAPRTFYPTLEGLKVKFNDSKERVRWRSKQCVDFAFLFQYCQNLSQYYMQLEDDVVSAENFFSGIQRYLNRMKYEHWTMLEFSELGFIGKLFRSSDLQLLADFFLLFYQELPADLLLRAFVRITQPYEWRFLHRPSLFQHVGVHSSLDGKIQTLRDRAFGKPIADGKKGKDLLEWKKKIVERMRQV
Braflo_GT54_MGAT4_05516	Cephalochordata	Branchiostoma floridae	XM_035816437	predicted, alpha-1,6-mannosyl-glycoprotein 4-beta-N-acetylglucosaminyltransferase-like, LOC118413214	GT54	MGAT4		497	MAIRSGVRLWLTRNVVLGSLAVSLALNAWILSSTLLQLGADPTCDGQRETLIQSMRILNNRLLRQEGTDEPAVIGSKMSSGDSVSCNRPGLVDPEATRVWGKPRKTKGFLSIGIPTVQREINTNYLDITLNSLIEHTSKSDQEQVTIVILLADLDNDYNRKLSLDIYRNYSLYLNSGFMQVVQAPKHFYPPLEGLKQNFNDTQERVKWRSKQCVDFSFLFSYCRDLSEFYLQLEDDVISSEKYLTGIRDFINSQTSAWTMLEFSELGFIGKLFKSSDLQRLADFIMLFYQEMPVDYLIRYFIQLLPHQKSFLHLPSLFQHIGKHSSLSGKEQNLVDSFFVDSLKRRYNDSDNPSAAVSTNIPIFRQFKPQLAYSAEPGYFWAKSPLAGQAFFILFEDAA…
Ambrad_GT54_MGAT4D	Chondrichthyes	Amblyraja radiata	XM_033049917	predictedMGAT4D protein, chromosome 1	GT54	MGAT4	MGAT4D	548	MRLRNGRVLTVLCLGAFLSVSWFASRLKMKDDVDGVTQYQQEFLEFDTRLHKAEKDILIYSQKLKLLLEEVKHNNAIGMKPIDNDTSIKLSNFSGAVETKTLNPMEKFRVQLPNIFYYLPHLITNKDSLQPKSLIGQGRTGVSLVMGIPTVKRESHTYLLDTLNSLIYELSPDEKRDCVIVILIAEVEEIYVNELAEKLKDTYPKEIQSGLLEIISPSADFYPDLSKLKETFGDSQTRVKWRTKQNLDYSFLMMYAQAKGSFYLQLEDDIIATPNYLQTILNFAQHQSSDEWMILEFSQLGFIGKLFKTPDLTLIIEFLIMFYKDKPIDWLLDHILWVKVCNPEKDAKHCDRQKANLRIRYRPSLFQHVGTHSSLAGKIQNLKDKDFKKELLRKGHSNP…
Calmil_GT54_MGAT4F-B	Chondrichthyes	Callorhinchus milii	XM_042346026	predicted alpha-1,3-mannosyl-glycoprotein4-beta-N-acetylglucosaminyltransferase C-like (LOC121851967)	GT54	MGAT4	MGAT4F	431	MIPETLLHGSFISSTASQTETNKSVPLVCPLRLLRSSSSSVTFMLSSTPLKKIKFLAIGLCSVKRKHEPYLIDTLRSIFEQSSSTELQQMVVVVHLCDFNMAWCEMTARLITKMFPSHVLAKRLLLIHAPEEIYPSLEGLKANYNDPPDRVRFRSKQNADYSFLLSFCANLADYYLMLEDDLKCAKNFFTTIQKAIASRQNTYWVILEFSRLGYIGKLYHSHDLPTLAQFLLLFYQEMPCDWLLTHFRVILTQNNPINFKPALFQHMGLYSSFKGSNELKDGDFQESTANVADNPAATFHTNIKVFEDYRPEKAYSTESGYFWGKTPVAGDYFTLKFVEPQKVDAIEVLTSSVDRKNDGLKAGYLEVGSHAKEQSCSSFKMLGHFVHGEFRAQTLSETI…
Hemoce_GT54_MGAT4G	Chondrichthyes	Hemiscyllium ocellatum	XM_060839011	predicted alpha-1,3-mannosyl-glycoprotein4-beta-N-acetylglucosaminyltransferase C-like (MGAT4C-like, MGAT4F, LOC132824468, chromosome 18	GT54	MGAT4	MGAT4G	505	MSHPSPRLCCLQFSHPSESLHQLKGLRGIMKCRLFPRCIRCRNLCWLILFLMVILILYNGMDISKIETAVSLRNIAWNEKNNSGELGKICKQRWQSSPAEIIFSHPLNISYIYLAGTAPKSRKYLSIGISSVKRVRENYLMDTLQSIFVQSSYEELEQMVVVIYLADFDMSWNLKTAAEVKAKFISHISAGHLLVIQCPKHIYPTLEGLKRNYNDPQKRVQFRSKQNVDYAFLVNFCTDLSEYYLMLEDDVFCAKNFLSSIKRFITLSKGSSWATLTFSKLGYIGKLYHSVDLPKLARFLLMFYDEMPCDWLLELFHRSKAQPNEMRFKPSLFQHMGTYSSFEDMHNKLKDDEFQEHMGSLPDNPPALIFTDIPVYEQHLPAKAYEFGVGQFWGKSPKE…
Hetzeb_GT54_MGAT4G	Chondrichthyes	Heterodontus zebra	GGGL01122425	Hetzeb0000122451, TSA	GT54	MGAT4	MGAT4G	481	MKRRLFTRCIRCRNLCWLILFLAVIVILHCRINTQQVKRAVSLQVRGKDIKDVTWNEQNKSREMEKILKRQWRNPEEIEFSKPLNVSYLYLAGTVPKSRKYLSIGISSVRRVRGNYLMDTLRSIFEKSSLEELEQMVVIIYLAEFDVSWSLKTAVEVKDKFASHISAGHLLLIRCPKHIYPTLEGLKRNYNDAQERVQFRSKQNVDYAFLVNFCSDLSDYYLMLEDDVLSAQNFLSSMKKFIASTKSSSWTTLTFSKLGYIGKLYHSADLPKLARFLLMFYDEMPCDWLLALFHRAKAQPNEMRFKPSLFQHIGTYSSFKGTHNHLKDDEFREFTGSLPDNPPASVLTDIPVYDQHVPSKAYGFGAGQFWGKSPKKGNYFLLVFEHPVKIIKICIWTGS…
Leueri_GT54_MGAT4B	Chondrichthyes	Leucoraja erinacea	XM_055642845	alpha-1,3-mannosyl-glycoprotein4-beta-N-acetylglucosaminyltransferase B, chromosome 11	GT54	MGAT4	MGAT4B	599	MDRRTATAGGCREGESARGCSAAGWRGRSDRGCTAGAAGDAVVNPAQECLSDEMRLRSGTVVTAVVLCSVVSVSWYAAFSAQKGDVVDIYQREFLALRDRLHAAEQENIKRSKELNVVLDEIKRTIAEKQTLRDVNRTWSDLSDEAKLKLWNVTVSKNVLQLPSIFNHLPHLLARENTFLPSVYLGQRRTGVSIVMGVPTVKREVHSYLINTLNSLIYELTPGEKQDCVIVVLIAETDLPYVNSVAENLKHLFPNEIQSGLLEVIAPSVNYYPDFSHLKETFGDPKERVRWRTKQNLDYCFLMMYAQLKGTYYVQLEDDIVARPNYLSTMKNFALQQPSEEWMILEFSQLGFIGKMFKSLDLSLIVEFILMFYKDKPIDWLLDHILWVKVCNPEKDAKH…
Leueri_GT54_MGAT4A	Chondrichthyes	Leucoraja erinacea	XM_055636544	alpha-1,3-mannosyl-glycoprotein4-beta-N-acetylglucosaminyltransferase A , chromosome 6	GT54	MGAT4	MGAT4A	540	MRLRNGTLATVSVFLTSFLSVSWYTAWQNGKEKLNAYQHEFHALRERLRVAEHRTLQRSSELNAVLEQFKRIVASSNGSKEALNHFSDDAKKILKELTNRNALQVPNIYHHMPHLLNNEESLQPAVQVGLGRTGVSLVLGIPTVKRKVKSYLAETLHSLIDKLSPEEKLDCVIVVFVGETDLNHVHSVLDNLEKEFSFEISSGLIEVISPHATYYPELANLRETFGDSKERVRWRTKQNLDYCFLMMYAQKKGIYYVQLEDDIVAKDHYFSTMKNFALQLSSEDWMILEFSQLGFIGKMFQSPDLNLIVEFILMFHKEKPIDWLLDHILWVKVCNPEKDAKHCERQKSNIRIRFRPSLFQHVGLHSSLAGKIQKLTDKDFMKPLLHKMHVNPAAEVTTS…
Pripec_GT54_MGAT4D	Chondrichthyes	Pristis pectinata	XM_052045329	alpha-1,3-mannosyl-glycoprotein4-beta-N-acetylglucosaminyltransferase B-like (MGAT4B-like), MGAT4D, LOC127587105	GT54	MGAT4	MGAT4D	548	MRLRNGSVLTVFCLGAFLSISWFVSWLNMKDDVDGVILCQQELTEFNNRLHKAEEENLIHSQELKRVLDEIKRAVAVMKKPKTNDTSITLSNFSDIMKIKTLNSMGILPLQLLNIFYYLPHLMSNKDSLQPKVLIGQGRTGVSLVMGIPTVKRETNYLMDTLNSLIYELSPDEKRDCVIVVLIAEVEESYVNGLAENLQNMYSKEIQSGLLEIISPSENFYPNLTDLKETFGDSQTRVKWRTKQNLDYSFLMMYAQAKGAFYLQLEDDIIATPNYSQTILNFAQHQPSDEWMILEFSQLGFIGKLFKSPDLTLIIEFIIMFYKDKPIDWLLDHILWVKVCNPEKDAKHCERQKANLRIRYRPSLFQHVGTHSSLAGKIQNLKDKDFKKQLLHKGHSNPT…
Rhityp_GT54_MGAT4G	Chondrichthyes	Rhincodon typus	XM_048607348	PREDICTED: alpha-1,3-mannosyl-glycoprotein4-beta-N-acetylglucosaminyltransferase C-like, LOC109914242, chromosome 17	GT54	MGAT4	MGAT4G	469	MRRSRALKRSCRAVCHIPSPTLCCLQSHNQATLHQLKNIAWNEKNNSGELGKIRKQQWQNSPVEITFSHPLNISYFYLAGTAPKSRKFLSIGISTVKRVRENYLMDTLQSIFERSSYEELEQMVVVIYLADFDVSWNLKTTEEIKAKFTSHISAGHLLVIQCSKHIYPRLAGLKRNYNDPQERVQFRSKQNVDYAFLVNFCSELSDYYLMLEDDVFCAKNFLSSMKKFINLSKGSSWTTLTFSKLGYIGKLYHSVDLPKLARFLLMFYDEMPCDWLLELFHRSKAQPNEMRFKPSLFQHMGTYSSFQGKHNKLKDDEFQEHMGSLPDNPPALVFTDIPVYEQYLPAKAYELGVGQFWGKSLKEGNYFLVVFEHPVKVSKICVLTGSPEHKGDILRSGIL…
Scycan_GT54_MGAT4B	Chondrichthyes	Scyliorhinus canicula	XM_038796210	alpha-1,3-mannosyl-glycoprotein4-beta-N-acetylglucosaminyltransferase B, chromosome 4	GT54	MGAT4	MGAT4B	546	MRLRNGTVLTAVVLCGVLSVSWYAAFSAQKGDVVDIYQREFLALRDRLHAAEQENLKRSKELNLVLDEIKRAIAEKQTLKDFNRTWSNLSDETKLKLWNITISKNVLQLPSIFHHLPHLLAREDSFQPSVYLGQRRTGVSIVMGVPTVKREVHSYLIDTLNSLIYELTPDEKQDCVIVVLIAETDLPYVNSVAENLKSLFPNEILSGLLEVIAPSVNYYPDFSHLKETFGDPKERVRWRTKQNLDYCFLMMYAQLKGTYYVQLEDDIVVRPNYLSTMKNFALQQPSEEWMILEFSQLGFIGKMFKSLDLSLIVEFILMFYKDKPIDWLLDHVLWVKVCNPEKDAKHCDRQKANLRIRFKPSLFQHVGTHSSLAGKIQKLKDKDFGKHALHKGHSNPPAE…
Scycan_GT54_MGAT4D	Chondrichthyes	Scyliorhinus canicula	XM_038792464	alpha-1,3-mannosyl-glycoprotein4-beta-N-acetylglucosaminyltransferase B-like, chromosome 3, LOC119963399	GT54	MGAT4	MGAT4D	552	MKLRNGSVLTVLTLGAFLSVSWFASRLNLKGDDEDEETAYQQKLQELSNKMHKIEKENVKHSVEMKLVLDNIKHIIAVERKAMNNTSRNLTKVSGKTQDAMKMQVLNLTRKHNVQQPNIFYYLPHLMSNKDSLQPKVMIGQGNTGVLMVMGVPTVKRESQTYLFNTLNSLIYELSPEERKNCIIVVLIAEVEESYVNNLAENLQNTYSYEIQSGLLEIISPSANFYPDLSNLRETFGDSQQRVKWRTKQNLDYSFLMMYAQAKGTFYLQLEDDIIATPNYLQTMVNFAQQQPSDDWVVLEFSQLGFIGKLFKSSDLTLLVEFIIMFYKDKPIDWLLDHLLWVKVCNPEKDAKHCDRQKANLRIRYKPSLFQHVGTHSSLAGKLQPLKDKDFKKEQLHKG…
Scycan_GT54_MGAT4G	Chondrichthyes	Scyliorhinus canicula	XM_038806127	PREDICTED: alpha-1,3-mannosyl-glycoprotein4-beta-N-acetylglucosaminyltransferase C-like, LOC119971010, chromosome 9	GT54	MGAT4	MGAT4G	472	MEWRLFSQCFRCRNLCCFILFLAAVFILHDEMGIEKVKSTDITWKEQNNCIEQWKICKRQWQNSTGKIEFTQTLSISYMYLAGTLPKSKKYLTIGISTVKRMRGNYLMDTIQSIFEKSSFRELEDAVVVIYLADLDAWSLKTAAEIKARFASHIDAGRLLIIQCPRHIYPTLEGLKRNYNDPTERVQFRSKQNVDYAFLVNFCSDLSDYYLMLEDDVLCAQNFLSSIQTFIALAMGSSWTTLTFSKLGYIGKLYHSIDLPKLARFLLMFYDEMPCDWLLAHFHKVKAQSSEIRFRPSLFQHMGTYSSFKGRRNSLKDDEFQENVGGLPNNPPALLFTDIPMYNTHLPVMVYKFGVGQFWGKSPKEGNYFLIVFKHPVKVTKIYIWTGSPEHKGDFLHSG…
Nemvec_GT54_MGAT4_05423-A	Cnidaria Anthozoa	Nematostella vectensis	XM_048733588	MGAT4B-like, alpha-1,3-mannosyl-glycoprotein 4-beta-N-acetylglucosaminyltransferase B-like, LOC5512213, chromosome 10	GT54	MGAT4		443	MPHLMDHPDSLAPALRIGKDRVGVSLVFGIPTIRRQKSSYLLNTLASLLDGMNQDDKDDTVIVVFIAETDAGYVKQIATSVSERFPADIEAGSIEVVAPHASFYPDLDNLPLTFGDSKDRVKWRTKQNLDFCYLMMYSQKKARFYVQLEDDVVATPGFANTIRTFAIQQDSNRWLMLEFSSLGFIGKLFRSTDLNKLIEFFLMFHKDKPVDWLLDHILWVRVCNPEKDQAHCNREKSQLRIRFKPSQFQHVGKESSLKGKRQNLIDKDFKKAPLFQAHLNPKANVFTTLENYQQFRIDRAYTGQTFFWCYPPHVGDVIRMQFDEPIDIKSFRFKTGNHEHPGDIIRNATVEVMSADSKQTAIRLPDLPAGSSPEAKKNYTRNEYPVSAYKVVGIFNKFG…
Nemvec_GT54_MGAT4_05427-B	Cnidaria Anthozoa	Nematostella vectensis	XM_032372988	MGAT4A-like, alpha-1,3-mannosyl-glycoprotein 4-beta-N-acetylglucosaminyltransferase B-like, LOC5504649, chromosome 11	GT54	MGAT4		466	MWRIMRFRGASFAKGLLTSLLCFGCGLLIYNSRSAGKVHTENPNGKRGHHLENQFMTNATLIAGNTTLDDQAFLVIGLPTVQRANASYLLNTLQGLVDGLDKQDKNQVLIVVFVADLNNPQQAEDVAHNISEKFPSELASGLIQVITAPASYYPPLTGLPLLYGDSQSRVYWRSKQCIDYAFLFGYAGSLGRYYMQLEDDVISQKGYFKATKEFITENEKKEWLFLEMGFAGFIGMVFKSADTRRLSVFFKMYYWVYPIDWLFRQFATFELYGNPSWARHQAPMFIHIGKVSSLKGQVRPLAGYEKIAASKTRTRKRFHSHKNPPAVLSTTMADTVDNVDINTAYHQELNSRFWAKTVRIGDSITIVFNKTLKLRKVVFVSGITVAPEDTFGAVRLETS…
Nemvec_GT54_MGAT4_05428-C	Cnidaria Anthozoa	Nematostella vectensis	XM_001625380	MGAT4A-like, alpha-1,3-mannosyl-glycoprotein 4-beta-N-acetylglucosaminyltransferase B-like, LOC5504552, chromosome 10	GT54	MGAT4		511	MRCLLGRRHGLCQPSFFKGFIASTLFFGMLMFHQQTLYVGTSPQKEDTIFFTSHVSTDKDAKATSANSSNMTSGLPVVFKPSPLEKENNVETGHYLEKGYETNAILIAGHKRNDQPYLVIGVPTVQRSEASYLMDTLQALIDGLDENDKKHVMVVVFVADLDNSNHAAKMSQQLSKKFSKELDSGLIQAVTAPASYYPKLTGLPQLYQDSPQRVYWRSKQCVDYAFLFGYAGSLGKYYMQLEDDVIARKGYFKATKNFINRNVGREWLFLEMGYTGFIGMVFKSKDTRRLSVFYKMYYWVWPIDFLFRHFSTFDLYGNNPRYHPPQFVHIGKVSSLKGQIRKLTSEEMLVAQIKPEQKAFHLHENPPAKISTTMTKTVDNIDIRTAYSGQEHVSGFWSK…
Nemvec_GT54_MGAT4_05429-D	Cnidaria Anthozoa	Nematostella vectensis	XM_001641447	MGAT4A-like, alpha-1,3-mannosyl-glycoprotein 4-beta-N-acetylglucosaminyltransferase B-like, LOC5521811, chromosome 2	GT54	MGAT4		557	MRSPRLWKLLLFGIVAVTLLNTFILFSCKLSDSGCILTNTQRQDSPNLLPHESQVKNPEKSVREPIKPQVDQSKHDARRPSHADNNGKLANHPQVADQALEKGKLPTVHRRDSQENKDQGVVNYEEWRKGKPNPDMIKRGTSDDSKSNLNNVLISGFPRSNQAFLVIGVPTVKRAKVSYLAQTIRDLVSGLDEDERNEVIIVVFITDFDTDAIRSVADDLNKKFPSELDSGLVRVIQAERSFYPSLSKVPKLWGDSPQRVHWRSKQCLDYAFLFKYCQDLGQYYMQIEDDVTTSKDYLKRIKETIAMNKRRKWSILEFGARGFIGMMYRAEDLGRLSRFVKMYHWVFPVDLLYRQFNDFHLYGNPQWARYKPPLVRHVGAFSSLDGQVRKLEDIKPGFR…
Nemvec_GT54_MGAT4_05431-E	Cnidaria Anthozoa	Nematostella vectensis	XM_048732883	MGAT4A-like, alpha-1,3-mannosyl-glycoprotein 4-beta-N-acetylglucosaminyltransferase B-like, LOC5517229, chromosome 9	GT54	MGAT4		213	MSVSYIEGTLNSLISHMTEEEMKEVLLVIFLADFNPASRHRILHKLETQYKKHIESNLIHVIEAPREFYPRLNGLIRTFNDKPERMFWRSKQSIDYVFLLGYCEGMSRYYMQLEDDVESEPRFIATIKRVIERNKQFKWTFLQFSFWGFIGKFFRNEELPYLGLMLRRFYSDVPCDWNLMHFKKLRGDIGAINAYFGGEQFHHMGHQSSSLGT
Nemvec_GT54_MGAT4_05432-G	Cnidaria Anthozoa	Nematostella vectensis	XM_048726962	MGAT4A-like, alpha-1,3-mannosyl-glycoprotein 4-beta-N-acetylglucosaminyltransferase B-like, LOC5513696, chromosome 4	GT54	MGAT4		329	MLRPFSGIARNHCLLILCVFNFTLLFWQIFNLESCLQTGEYPAKVEGDTTERCQSFSNQSPFDTSYNERVVTCSYNGSEVIFKDAVRLLGKPLTSKKFLTIGVPTVYRGGNHTHQVSYLRYTLDRVFANIESPEDVLVVLHLADRDPKKRRNLQEQLAQQFQTHIAMNRLHVIEAPDSYYPPLEGLPLNHGDSEARVRWRSKLLVDQAFLMGYCSGMGKYYLQLEDDSPPEDGPFVEKIRRCIFAKRHFDWVFLKTTYHMNIGNLFKGKDLADLARFLYMTYEEYPVDLAVFIYAEILRTKRHIDNLCGSYFLHIGKQSSLKTVKPRIA
Actten_GT54_MGAT4_05583-A	Cnidaria Anthozoa	Actinia tenebrosa	XM_031699932	alpha-1,3-mannosyl-glycoprotein4-beta-N-acetylglucosaminyltransferase A-like, LOC116292590, CNIDARIA	GT54	MGAT4		559	MFKIGLKRNRIFLLAVVVLSPFMYHVIQEERRGHFTQPTFSMDPELLQRIQDLRERLRNAEFQNSARSHELISLQAQLSQLISSHSRTNQKQLNTSNNNNAMMVADSSSLNLPSIYHLMPHLMDHPDSLVPALQVSKDRVGVSLVFGIPTIRRQKSSYLLNTIASLLDGMSQEDKDDTVIVIFIGETNPSYTKEISDAVTKRFPLEIGAGLIEIVAPPSTFYPDLNNVPLTFGDSRERVKWRTKQNLDFCFLMMYCQKKARFYIQLEDDIVATPTYAHTIKTFALQQDSNRWFMLEFSSLGFIGKLFRSSDLTKLIEFFLLFYKDKPVDWLLDHILWVKVCNPEKDAAHCNREKSQLRIRFKPSLFQHVGKESSLKGKKQNLIDKDFKKAPLFQAHLNP…
Exadia_GT54_MGAT4_05584-A	Cnidaria Anthozoa	Exaiptasia diaphana	XM_028661685	alpha-1,3-mannosyl-glycoprotein4-beta-N-acetylglucosaminyltransferase A-like, LOC110247667, CNIDARIA	GT54	MGAT4		560	MAAFMLRRNRIFMVVVIIFSPLLYHIITEESRAHSSNQPTFTIDVNLIKKLQKLRQRLRDAEFQSSSRSQELISLQAQLAKLIATQPRPNIIKTNNTKSLVEPLASSSALNLPSIYHLMPHLMDNPDSLVPSLQVSKDRVGVSLVFGIPTIKRQKSSYLLNTISSLLESMTQEDKDDTVIVIFIGETEEKYTKEIAKSIKQRFSKDVESGLIEVVAPPKTFYPNLDNIPQTFGDSKDRVKWRTKQNLDFCFLMMYCQKKARFYVQLEDDIVATASYASTIKTFAFQQESNRWFMLEFSSLGFIGKLFRTSDLATLVEFILLFYKDKPVDWLLDHILWVKVCNPEKDAAHCNREKSQLRIRFKPSLFQHVGKESSLVGKKQNLIDKDFKKSALFHAHLNP…
Pocdam_GT54_MGAT4_05585-A	Cnidaria Anthozoa	Pocillopora damicornis	XM_027202973	alpha-1,3-mannosyl-glycoprotein4-beta-N-acetylglucosaminyltransferase A-like, LOC113685461, CNIDARIA	GT54	MGAT4		561	MIWTAVRRNRLLVFVIIVLCPLMYHFLLERERLPQRVESNQIDEELIKKIHTLRERLRDAEFQNSARSHELISLKEQLTKLEAARNRRTNNSITHTDFKNSSRLFFDNQNVLQLPSIYNFMPHLMDSPGSLKPALHVSKDRQGVSLIFGIPTIKRERTSYLLDTLASLLDAMSQEDKDDCVIVIFVGETDIEFSKDVANGVQQRFPIDVDSGLIEIVSPSASFYPDLDTVPLTFGDSRERVKWRTKQNLDFCYLMMYCQKKARFYVQLEDDIVATPSFASTIKTFALQQETNQWLILEFSALGFIGKLFRSSDLSMVVEFFLMFHKDKPVDWLMDHILWVKVCNPEKDQQHCAREKSHLRIRFKPSLFQHVGKESSLKGKKQNLIDKDFKKAPLFQAHL…
Actten_GT54_MGAT4_05586-B	Cnidaria Anthozoa	Actinia tenebrosa	XM_031701174	alpha-1,6-mannosyl-glycoprotein4-beta-N-acetylglucosaminyltransferase-like, LOC116293712, CNIDARIA	GT54	MGAT4		534	MRRPWKCSFSKCLIFGIALVTLLNTFVLFSCRFSDSACPFSNKYQGQTSHLPIPSNEYITDKKSEKTLNDQPLLLQDKNGETKAPIESKQLKNDGDQNNKENKQVELGTHKEMIDRANYKMEESAVNFNSKDYIIAGEKRNDDAFLIIGVPTIHRTRASYLTLTLKDLVNGLDESEKEEVIIVVLAADLDPNSVLSVSDQISKDFPRELQTGLIRVIKAPTSFYPKLBKLPRLWGDKPERIRWRSKQSLDYSFLMNYCKELGQYYLQIEDDVTTSKGYLKKIKDFIKKHQERRWSILEFGARGFIGMLYRTSDLGHLSAFVKMYYWVYPVDLLFRQYNDFNLNGNPQWPRHRPPLFRHIGTFSSLDGQVRKLEDIKVGRRIYNDNNNPDADVTTSIRDH…
Exadia_GT54_MGAT4_05587-B	Cnidaria Anthozoa	Exaiptasia diaphana	XM_021037480	alpha-1,6-mannosyl-glycoprotein4-beta-N-acetylglucosaminyltransferase, LOC110232308, CNIDARIA	GT54	MGAT4		547	MPFKSLSKYLIVGISLVTIMNTLVLFSCRFSESGCPLSSNYRDTSSHLPVPSGEYKRKVKLDSKELLLFESQVKFQDKTEKPIKPVIQDKLDKPETKDEISKEHSFRGKNEEXLRXEETGGQTKDGSDPDKVMSVADYENRNHDDFSVKESVIAGRIRSDKAFLVIGVPSMKRIKANYLTQTLRELVDGLEDSEKEEVLILVFATDFDPSAVINVVDEVRSKFRRELXSGLIRVIKAPRSFYPKLDKLPQLWGDKPERVYWRSKQSLDYAFLFKYAKDLGRYYLQIEDDVSTTNGYLKKIKDFIQRHETRKWSILEFGARGFIGMMYRASDLGPLSKFVKIFYWVSPIDLLFRQFNDFHLYGNPQWPKLSPPLFRHVGTFSSLNGQVRSLEDIKGNGKR…
Hydvul_GT54_MGAT4_05591-B	Cnidaria Medusozoa	Hydra vulgaris	XM_065809814	PREDICTED: Hydra vulgaris alpha-1,3-mannosyl-glycoprotein4-beta-N-acetylglucosaminyltransferase B, LOC100200548, chromosome 11, group CEFG	GT54	MGAT4		536	MFTYNNLRKNRFGIFVFLILFVMCIIFIWQKQNENEAILRRYELAKNTVPPLLYENIKKLKDNLLKLEFENSIRMQEMLDLRRKLKEKFNESSTDILLSLPNIYSRLPHLLGHNDALAPYIHLTKNRKASLVFGVPTVYREHSYLNQMLTSMITGLNDKEKEDVLIVVFVGERNEKYINEVVKDIKDKFKSSLESGLLEVIVPSPNYYPPLDELPSTFNDPPERVKWRAKQNLDYAFLMMYAQPRAVFYVQLEDDIIATPGYATTIKAFAMQQATNNWFMLEFSSLGFIGKTFHSYHLSILVEFFLIFYKDKPNDWLLDHIFWVKVCNPEGDDKQCQKDKALLRVRFKPSLFQHIGKLSSLKGKKQNLVDKEFKTAMLFQAHLNPKAVIKTNFEEYQTF…
Hydvul_GT54_MGAT4_05592-A	Cnidaria Medusozoa	Hydra vulgaris	XM_065809814	PREDICTED: Hydra vulgaris alpha-1,3-mannosyl-glycoprotein4-beta-N-acetylglucosaminyltransferase A-like, LOC136081599, chromosome 6, group ABD	GT54	MGAT4		518	MLRLGNKSVCFLFVSFGLIICLTTWIIRGYLDHHYDLLVRINERMSNIKNDCSENETSKVNKPSTTLQNPCYLDVHYDLLVRINEKMSNMKNDCAVKETSKVNKPSTSLENPSWIDSGNMEKHFKDNLFLGKIREKKSFLVMGVPTVYRQKGFYLINTLESLVNNLDKKDWDKVVIVVFVADFHQDYFQKVLTHVKTKFSEEVSAGLIQVIQPSASFYPKMENIPTLYGDSVARTIWRSKQSLDYAFLFYYCADLAQFYIQLEDDIIAEENYLQKISEFMKKSEDWAVLEFGARGFIGMMYRSDHVKLLSKFVRFAYWTMPVDWTFRYFNDLFLNGKSNKTKSPIFKHVGQFSSLDGQVRKLEDIYNYSKEIGVHVYQSKNGNPKAEIKTSMTDIVEPH…
Acapla_GT54_MGAT4_05515	Echinodermata	Acanthaster planci	XM_022225392	predicted, alpha-1,3-mannosyl-glycoprotein4-beta-N-acetylglucosaminyltransferase C-like, LOC110974061	GT54	MGAT4		421	MVHQAQLSTDSKPQLCSSSTHIDRNKAIVLGHRRHTKDFLTIGIPTVKRHQKSYLQETLNSIIENTSVEQRASITVIIFAANFDEELNHRLKVDLDSTYRKHFNSGFMQLIAAPRSFYPSLDNLKQNFGDSKEHVAWRAKQVVDFAFLFSYCQGLSEYYLQLEDDVISSPDFVQYIKNYLDTVKHKKWVTLEFSELGFIGKLIQSSELPRLTQFMLFFYEDQPVDYLQQYYNHLNAQEGTFRHAPSLFQHIGTKSSLTNKEQELMDRFFEDSVRKYKGDNPPAVLFSSMEVFGMYVPQLAYSSKPGYFWGKTPITGDSFLVTFESPAQLSRVIIETGSEKNPEDYLRSGKLEASPVVISQSLDGTPRCADYRSIGIFADGKLDVSNLETKLDFRTKCMQ…
Lytvarvar_GT54_MGAT4_05519	Echinodermata	Lytechinus variegatus variegatus	XM_041616038	predicted, alpha-1,3-mannosyl-glycoprotein 4-beta-N-acetylglucosaminyltransferase C-like, LOC121421344, chromosome 9	GT54	MGAT4		495	MPRPRLLHKLLYAGVIVLCIVSCWNARLLYTVKDDKEPIKHAQFIKQVINQRDTLFDTIGILKQKCSGDHGRRRGSGRNSSDGSVRIWTKPSDIDLRKSLVLGYRKEETGFLTIGIPTVQRESEHYLTQTLDSLIENSTPEEQAEVTLLIFLADFEEEKRNVLKNLLMDRYLNYLESGYMQVIQAPQEFYPPLDNLKLLYGDSKERVYWRSKQCVDFAFMFFYADSLSEYYIQIEDDVVTTAGYISAIQEYVQLKSSTDWITLEFSVLGFIGKLFHAYDLDRLAQFIMFFYQEQPVDLLYRYFNSLNGQKEMHQRLPSIFQHKGKQSSLKDKESHLEDNFFDHYKRQYIDSDNPPAKVYSDMKQFSMYLGPQLSYSVEPGYFWAVSPQEGQSVVVVFDD…
Strpur_GT54_MGAT4_05517-B	Echinodermata	Strongylocentrotus purpuratus	XM_030975127	predicted alpha-1,3-mannosyl-glycoprotein 4-beta-N-acetylglucosaminyltransferase B-like, LOC105441386	GT54	MGAT4		561	MYIHKLSNHPPSIIKNLPASISRRIADISCDEETFNEASPAYNDALKASEFAETLTYTKERPTRRKQNRKRNIIWFNPPFSKNVTTNIGRSFLRLVDKHFPKKSKFNKIFNRNTLKVSYSCMPNVASIIKAHNKQVSSTDDHTKPKTCNCRKKNVCPLQGNCQAGSIIYSAKVSGPESPKQYIGLTEPPFKLSTPFTIEWSISSKAQAYSSETKKCNLCLTEKLAIINAEKQTLLNKRPELISKYFRPWPKNSQVICESDRIQRLRNNLGVNNPRDEVQHSSHGIRTPQLWTRPNENELEKALVLGSRRNLSNFLTIGLPTVLRETDNYLSQTLDSLILNSSPEERSAAILLIFLADFEDEKRSILRDMIKDKYLPYLESGFIQVIQAPASFYPSLKNL…
Strpur_GT54_MGAT4_05518	Echinodermata	Strongylocentrotus purpuratus	XM_030989640	predicted, alpha-1,3-mannosyl-glycoprotein 4-beta-N-acetylglucosaminyltransferase C, LOC580331	GT54	MGAT4		494	MTRAKMIHKLLYGGVVVLCLVSCWNARLLYTATDDKQPAKHAEFVKQVIGQRDTLFDTVNILKQKCASSNDRSHVPARNASCGMTPLWTKPNEEALKKALVLGYERNEPGFLTVGIPTVERKSELYLTQTLDSLIDNSTPEQRSDVVLLLFLADLDEEKRNILKNMMMDKYLSHLESGFIQVIQAPSGFYPPLGNLKLKYGDSKERVYWRSKQCVDFAFMFFYAESLSKYYIQIEDDVITTPGYITAIQQFVQLKSNIDWVTLEFSVLGFIGKLFHAYDLDRLAQFVMFFYQDQPVDFLYRYFNSVNGQQETYLRVPSLFQHKGKQSSLKEKEMDMEDNFFEPDHRKYTDSDNPPGKVYSDMKPFSMYLPQLSYSPEPGFFWAGSPKEGQSVILVFNLP…
Astrub_GT54_MGAT4_05513	Echinodermata (Asteroidea)	Asterias rubens	XM_033791874	predicted, alpha-1,6-mannosyl-glycoprotein 4-beta-N-acetylglucosaminyltransferase-like, mgat4c-like, LOC117307197	GT54	MGAT4		478	MIQTGNVKAWNRLLIFAVLVLFAINTWLVKTLLSITTDVELLGAGTGREPLKNNHANKQVQILLQDSKPQLCASSININKDKAIVLGNREPTKDFLTIAIPTVKRDQKDYLQQTLDSLIENSTPEERSIITVVIFAANFDDELNKLLKIDLESSYRKYFSNGFMQLIVAPRSFYPPLNNLKQNFGDSEDRVKWRAKQVVDYAFLFSYCHDLSEYYLQLEDDVVSSPNFVQSIRGFLEINKQKQWKTLEFSELGFIGKLVRSTDLLRLAQFMLFFYEEQPVDFLQKYYNLLNAQEGMFRHAPSIFQHVGVQSSLRNKEQELVDRFFEENSGKKYQSDNPPAVLYSSMEAFSMYVPQLAYSSKPGYFWGKTPIMGDTLLLVFETPVRLSRVVILSGSDTYP…
Sackow_GT54_MGAT4_05514	Hemichordata	Saccoglossus kowalevskii	XM_002738637	predicted, alpha-1,3-mannosyl-glycoprotein 4-beta-N-acetylglucosaminyltransferase C-like, LOC100372236	GT54	MGAT4		487	MNSKIWRNLFLASLAISFSLNTFLLFSKTMSLSGDKLSSCEIQKNTLLKTIGILQENCNNHEKKLDQKSIQDTSTKVTKTLRRSSILINKDEVRLLGNSRSIKGFITIAIPTVKREQGDYLTATLDSIIENTSKEERKKTTIVVFLADVNEDNKKQIVDKIREKYSEYLWNGFLEVIQAPKDFYPPLENLKQKYGDSEARIAWRSKQVVDYAFLFSYCKDMSDFYLQLEDDVISTPKFLASIQAFISVNSKSTWVTLEFSELGFIGKLYHSEDLSQLSEFVLSFYDEQPIDFLLRYYLALKGQSKPLVHLPTLFQHIGQQSSLKEKQQELKDRFFETGLNRLNGDNPPAKIHSTLRTFSMYLPQLAYSSQPGYFWGVAPKVGDYIFVIFDDAVRISKVV…
Bostau_GT54_MGAT4D	Mammalia	Bos taurus	XM_059876250	alpha-1,3-mannosyl-glycoprotein 4-beta-N-acetylglucosaminyltransferase D (MGAT4D), chromosome 17	GT54	MGAT4	MGAT4D	376	MRTRHVNLLITLIAVVLFSFSCFCISRMTQTSNQLTNCRNHISEFKESILRLKNKTERNRQELLNAFKEMKLDISEKERDAQNAVEKKVNASDTNETVSDAFEVLKFFFPHLRKVDRIYPDVIMGREKTGVTFALGISTVNRGNYSYLKQTLTSILSRMTLPEEKDSVVIVSIADSNENYVKSVVDMITKKFKRQVTSGSLEVISIPAYFYPNISHAARSTDDSEKLESWRIKQVLDFCFLMLYAQPKAMYYLQLEDDILANKMYLTKITDFVHNITSNNWLYIEFSVLGFIGKLFKSEDLTDFVRFFLMFYKDKPIDLLLGDIFLVKMCTPGEALEKCIERNKHIRIRYKPSLFQHVGIQSSYPGREQYFKDIYY
Bostau_GT54_MGAT4F	Mammalia	Bos taurus	NM_001375384	alpha-1,3-mannosyl-glycoprotein 4-beta-N-acetylglucosaminyltransferase C-like, chromosome 16	GT54	MGAT4	MGAT4F	480	MPRAAPGPRTVHGCLCKYLMVVVSLILLGSFLQERLEEQLMYSLLVEEKKKILWQLNQQQISSEIKNHLQAFKDMQKTSPGLQRAKYKLLAGAPPHKKKLLTVGISSALHPHESHLLDALRALFQASSGPELGCVVVLVSLSDSDPEWLSQTVANISDLFQAHIEARQLLVVRAQLGGPPPLHTLRPEDLPSSCEALYSVQKADHALLMNFAANLSEYFLMLDDQVRCMPKFISTIYWTLSAWKELPWVTLEFSSLSFAGKVFRSSDLPRLASFLLVFPKDTPMHVLLSEFPPLLAQSTPIRFGSSVFYHVGNRSGLESACFPADKEKVFGEPDNPPASVRTDMVMLSDNIPQYAYTLNKESFATLNPVRGNYLTVILEEPQKVTRVEVLTGSDKEGKH…
Caljac_GT54_MGAT4A	Mammalia	Callithrix jacchus	XM_035271686	alpha-1,3-mannosyl-glycoprotein 4-beta-N-acetylglucosaminyltransferase A (MGAT4A), chromosome 14	GT54	MGAT4	MGAT4A	535	MRLRNGTVATALAFITSFLTLSWYTTWQNGKEKLIAYQREFLALKERLRIAEHRISQRSSELNTIVQQFRRVGAETNGSKDALNKFSDNTLKLLKELTSKKSLKVPSIYYHLPHLLKNERSLQPAVQIGNGRTGVSIVMGIPTVKREVKSYLIETLHSLIDNLYPEEKLDCVIVVFIGETDIDYVHGVVANLEKEFSKEISSGLVEVISPPESYYPDLTNLRETFGDSKERVRWRTKQNLDYCFLMMYAQEKGIYYIQLEDDIIVKQNYFNTIKNFALQLSSEEWMILEFSQLGFIGKMFQAPDLTLIVEFIFMFYKEKPIDWLLDHILWVKVCNPEKDAKHCDRQKANLRIRFRPSLFQHVGLHSSLSGKIQKLTDKDYMKPLLLKIHVNPPAEVSTS…
Caljac_GT54_MGAT4B	Mammalia	Callithrix jacchus	XM_035290750	alpha-1,3-mannosyl-glycoprotein 4-beta-N-acetylglucosaminyltransferase B (MGAT4B), chromosome 2	GT54	MGAT4	MGAT4B	548	MRLRNGTFLTLLLFCLCAFLSLSWYAALSGQKGDVVDVYQREFLALRDRLHAAEQESLKRSKELNLVLDEIKRAVSERQALREGEGNRTWGHLTEDPRLKPWNGSHRHVLHLPTVFHHLPHLLAKESSLQPAVRVGQGRTGVSVVMGIPSVRREVHSYLTDTLHSLISELSPQEKEDSVIVVLIAETDPQYTSAVTENIKALFPTEIHSGLLEVISPSPHFYPDFSRLRESFGDPKERVRWRTKQNLDYCFLMMYAQSKGIYYVQLEDDIVAKPNYLSTMKNFALQQPSEDWMILEFSQLGFIGKMFKSLDLSLIVEFILMFYRDKPIDWLLDHILWVKVCNPEKDAKHCDRQKANLRIRFKPSLFQHVGTHSSLAGKIQKLKDKDFGKQALRKEHVNP…
Caljac_GT54_MGAT4C	Mammalia	Callithrix jacchus	XM_035257244	chromosome 9	GT54	MGAT4	MGAT4C	478	MFKFHQMKHIFEILDKMRCLRKRSTVSFLGVLVIFLLFMNLYIEDSYVLEGDKQLIRETSTHQLNSERYVHTFKDLSNFSGAINVTYRYLAATPLQRKRYLTIGLSSVKRKKGNYLLETIKSIFEQSSYEELKEISVVVHLADFNSSWRDAVVQDITQKFAHHIIAGRLMVIHAPEEYYPILDGLKRNYNDPEDRVKFRSKQNVDYAFLLNFCANTSDYYVMLEDDVRCSKNFLTAIKKVIASLEGTYWVTLEFSKLGYIGKLYHSHDLPRLAHFLLMFYQEMPCDWLLTHFRGLLAQKNVIRFKPSLFQHMGYYSSYKGTENKLKDDDFEEESFDIPDNPPASLYTNMNVFENYEASKAYSSVDEYFWGKPPSTGDVFVIVFENPIIIKKIKVNTGTE…
Caljac_GT54_MGAT4E	Mammalia	Callithrix jacchus	XM_017966457	predicted, alpha-1,3-mannosyl-glycoprotein4-beta-N-acetylglucosaminyltransferase-like protein MGAT4E, LOC103789266, chromosome 19	GT54	MGAT4	MGAT4E	275	MVLVHLADSDITWLREIVAHISSLFSPQISEGQLLLIHAPSDAYPTVDSVRDEAFLGEFYSKQNIDHAFLMNFATKFSDYFLLIEDNVFIAPNFVTHIYSRVATMKSNSWVLLEFSNMGFLGKLFHSRDLPLLAHFLLLFYKEKLLDSLISHFRTLLVQESPILCRSFLFYRRVSYAAFDHKQKATGLRKKNTIGPNNPPAAVFTDMQVSNVHFPWEAYTLDESFFWTHNISIGNHLTVVLNHPANLSRLQVMTGSIVWEVRPGKGAGGAGLRT
Camfer_GT54_MGAT4F	Mammalia	Camelus ferus	XM_032466459	Bufo bufo alpha-1,3-mannosyl-glycoprotein 4-beta-N-acetylglucosaminyltransferase C-like, LOC116659228, chromosome 23	GT54	MGAT4	MGAT4F	479	MYHCLWKFLLVAVSLTLLGFFLQEENEEHLKYSLSLQEEKKILWQLDQEQISSEVKNHLETFKDMQKTSSLLQQAKYKFLAGVPPQQKKLLVAGISSARHPHGSYLLDTLQSLFQASSEAELNCIVVLVCLSDSDPEWLNQTVTNISDGFKAHVEARRLLVVQGHISGSPLLGGLNNSNHSPPCKTPYSRQKADYALLMNFAISVSRHSLMLEDNVHCTPKFISTIYLTLLAWKERPWVILEFSILSLSGKVFHTSDLSRLTFLLLLFHGDTPTHLLLSEFRLLLAQNIPIRFSNSVFHHVSNYSVLEDVCFPVKEETFSEPDNPTASVHTDMMSAVSNIPRYTYTSKDCYATLNPLKGNHLTVILEGPQKATRIEVLTGSDRQKQYRLAHRQVELGHG…
Canlup_GT54_MGAT4A	Mammalia	Canis lupus	XM_038551072	alpha-1,3-mannosyl-glycoprotein 4-beta-N-acetylglucosaminyltransferase A (MGAT4A), chromosome	GT54	MGAT4	MGAT4A	535	MRLRNGTVATVLAFITSFLTLSWYTTWQNGKEKLIAYQREFLALKERLRIAEHRISQRSSELNAIVQQFKRVGAETNGSKDSLNKFSDNTLKLLKELTSKKSLQVPSIYYHLPHLLQNERSLQPALQIGNGRTGVSIVMGIPTVKREVKSYLIETLHSLIDNLYPEEKLDCVIVVFIGETDSDYVHSVVANLEKEFSKEITSGLVEIISPPESYYPDLTNLKETFGDSKERVRWRTKQNLDYCFLMMYAQEKGIYYIQLEDDIIVKQNYFNTIKNFALQLSSEEWMILEFSQLGFIGKMFQAPDLTLIVEFIFMFYKEKPIDWLLDHILWVKVCNPEKDAKHCDRQKANLRIRFRPSLFQHVGLHSSLSGKIQKLTDKDYMKPLLLKIHVNPPAEISTS…
Canlup_GT54_MGAT4B	Mammalia	Canis lupus	XM_038681124	alpha-1,3-mannosyl-glycoprotein 4-beta-N-acetylglucosaminyltransferase B (MGAT4B), chromosome 11	GT54	MGAT4	MGAT4B	548	MRLRNGTFLTLLLFCLCAFLSLSWYAALGGQKGDVVDVYQREFLALRDRLHAAEQESLKRSKELNLVLDEIKRAVSERQALREGEGNRTWGRLTEDPRLKPWNVSHKHVLHLPTVFHHLPHLLAKESSLQPAVRVGQGRTGVSVVMGIPSVRREVHSYLTDTLHSLISELSPQEKEDSVIVVLIAETDPQYTSVVTENIKALFPTEIHSGLLEVISPDPHFYPDFSRLRESFGDPKERVRWRTKQNLDYCFLMMYAQSKGIYYVQLEDDIVARPNYLSTMKTFALQQPSEDWMILEFSQLGFIGKMFKSLDLSLIVEFILMFYRDKPIDWLLDHILWVKVCNPEKDAKHCDRQKANLRIRFKPSLFQHVGTHSSLAGKIQKLKDKDFGKQALRKEHVNP…
Canlup_GT54_MGAT4B-B	Mammalia	Canis lupus	XM_049116478	alpha-1,3-mannosyl-glycoprotein 4-beta-N-acetylglucosaminyltransferase B (MGAT4B), chromosome 11	GT54	MGAT4	MGAT4B	535	MAVARWSPGVPSPGTWRGAGDVVDVYQREFLALRDRLHAAEQESLKRSKELNLVLDEIKRAVSERQALREGEGNRTWGRLTEDPRLKPWNVSHKHVLHLPTVFHHLPHLLAKESSLQPAVRVGQGRTGVSVVMGIPSVRREVHSYLTDTLHSLISELSPQEKEDSVIVVLIAETDPQYTSVVTENIKALFPTEIHSGLLEVISPDPHFYPDFSRLRESFGDPKERVRWRTKQNLDYCFLMMYAQSKGIYYVQLEDDIVARPNYLSTMKTFALQQPSEDWMILEFSQLGFIGKMFKSLDLSLIVEFILMFYRDKPIDWLLDHILWVKVCNPEKDAKHCDRQKANLRIRFKPSLFQHVGTHSSLAGKIQKLKDKDFGKQALRKEHVNPPAEVSTSLKTYQH…
Canlup_GT54_MGAT4C	Mammalia	Canis lupus	XM_049094035	predicted alpha-1,3-mannosyl-glycoprotein 4-beta-N-acetylglucosaminyltransferase C, chromosome 15	GT54	MGAT4	MGAT4C	478	MFKFCQMKHIFEILDKMRCLRKRSTVSFLGVLVIFLLFMNLYIEDSYVLEGDKQLIRETSTHQLNSERYVHTFKDLSNFSGAINVTYRYLAATPLQRKRFLTIGLSSVKRKKGNYLLETIKSIFEQSSYEELKEISVVVHLADFNSSWRDVMVQDITQKFAHHIIAGRLIVIHAPEEYYPILDGLKRNYNDPEDRVRFRSKQNVDYAFLLNFCANTSDYYVMLEDDVRCSKNFLTAIKKVITSLEGTYWVTLEFSKLGYIGKLYHSHDLPRLAHFLLMFYQEMPCDWLLTHFRGLLAQKNVIRFKPSLFQHMGYYSSYKGTENKLKDDDFEEESFDIPDNPPANLYTNMNVFENYEASKAYSSVDEYFWGKPPSTGDVFVIIFENPILIKKIKVSTGTE…
Canlup_GT54_MGAT4E	Mammalia	Canis lupus	XM_025458500	predicted alpha-1,3-mannosyl-glycoprotein 4-beta-N-acetylglucosaminyltransferase-like protein MGAT4E, LOC112667045, chromosome 7	GT54	MGAT4	MGAT4E	454	MRCSVRRCLVTLVAIGFLWLFVTLRVPEEIEEDEDVMTIKGQEDSYGKRKDPRSLEDWQNLTFKYIQTIQWRRKTWLTVGISSATQPDQRNLLYTLVSLFRASSKTEQKRLTVLVHLAHSDLTWLRETVLRISTLFSPQILAGQLLLIHAPSDAYPPLEDMRKEAHHGEFYSRQNIDHAFLVSFAARLSEYFLLLEDNVFCAPSFITHIHWKVDTMKSDPWVLLEFSNMGFLGKLFHSKDLPLLAHFLLLFYKEKPLDRLIPHFRTLLAQKTPIICRPFLFYYRFSYISNDTQKASPIQKKNLDGPHNPPGAIFTDMKVFDVHFPWEAYTLDESFFWTHNVSAGNHLTVILNHPANLSRVQVLTGTIVDGKYTLEKGEVELGYDPEGMPQYCTSFTLLG…
Cebimi_GT54_MGAT4D	Mammalia	Cebus imitator	XM_037740769	alpha-1,3-mannosyl-glycoprotein 4-beta-N-acetylglucosaminyltransferase D (MGAT4D)	GT54	MGAT4	MGAT4D	375	MRIKPVNLPIALVAFVLFSFSCFCIYKTTQTNNQLINCRNHILEFKENMLHLRNKTEKNSQEMMKVWKQMKYEIMKRENKSGNLVVQKADVLNKSETVSNTFEDFKFFFPQLRKEGRIYPNVIISKGKTGVSFALGISTVNRGNYSYLKQTLTSVISRMTLSEEKDSVVIVSIADSNEDYLHSVVKMIKRKFKRQVRSGSLEVISVPAFLYSSMLNTKHLAEDSQKLDSWRIKQVLDFCILMLYAQPKAKYYLQLEDDIIAKQMYFTKITDFVHNMSSNDWFFIEFSMLGFIGKLFRSEDLTHFVRFFLMFYKDKPIDWLLDDIFQVKLCDTGEDFRNCLKRKKQIRIRYKPSLFQHVGIHSSLSGKKQYEKVRF
Equcab_GT54_MGAT4A	Mammalia	Equus caballus	XM_023618604	alpha-1,3-mannosyl-glycoprotein 4-beta-N-acetylglucosaminyltransferase A (MGAT4A), chromosome 15	GT54	MGAT4	MGAT4A	535	MRLRNGTVATLLAFITSFLTLSWYTTWQNGKEKLIAYQREFLALKERLRIAEHRISQRSSELNAIVQQFRRVGAETNGSKDAVNKFSDNTLKLLKELTSKKSLQVPSFYYHLPHLLQNEESLQPAVQIGSGRKGVSIVMGIPTVKREVKSYLIETLHSLIDNLYPEEKLDCVIVVFIGETDTDYVHSVVANLEKEFSKEISSGLVEVISPPESYYPDLTNLKETFGDSKERVRWRTKQNLDYCFLMMYAQEKGVYYLQLEDDIIVKQNYFNTIKNFALQLSSEEWMILEFSQLGFIGKMFQAPDLTLIVEFIFMFYKEKPIDWLLDHILWVKVCNPEKDAKHCDRQKANLRIRFRPSLFQHVGLHSSLTGKIQKLTDKDYMKPLLLKIHVNPPAEVSTS…
Equcab_GT54_MGAT4B	Mammalia	Equus caballus	XM_023617021	alpha-1,3-mannosyl-glycoprotein 4-beta-N-acetylglucosaminyltransferase B (MGAT4B), chromosome 14	GT54	MGAT4	MGAT4B	548	MRLRNGPFLTLLLFCLCAFLSLSWYAALGGQKGDVVDVYQREFLALRDRLHAAEQESLKRSKELNLVLDEIKRAVSERQALRDGDGNRTWGRLTEDPRLKPWNVSHKHVLHLPTVFHHLPHLLAKESSLQPAVRVGQGRTGVSVVMGIPSVRREVHSYLTDTLHSLISELSPQEKEDSVIVVLIAETDPQYTSVVTENIKALFPTEIHSGLLEVISPSPHFYPDFSRLRESFGDPKERVRWRTKQNLDYCFLMMYAQSKGIYYVQLEDDIVAKPNYLSTMKNFALQQPSDDWMILEFSQLGFIGKMFKSLDLSLIVEFILMFYRDKPIDWLLDHILWVKVCNPEKDAKHCDRQKANLRIRFKPSLFQHVGTHSSLAGKIQKLKDKDFGKQALRKEHVNP…
Equcab_GT54_MGAT4C	Mammalia	Equus caballus	XM_023631366	predicted alpha-1,3-mannosyl-glycoprotein 4-beta-N-acetylglucosaminyltransferase C, chromosome 28	GT54	MGAT4	MGAT4C	478	MFKFHQMKYIFETLDKMRCLRKRSTVSFLGVLVIFLLFMNLYIEDSYVLEGDKQFGRETSTHQLNSERYVHTFKDLSNFSGAINVTYRYLAATPLQRKRFLTIGLSSVKRKKGNYLLETIRSIFEQSSYEELKEISVVVHLAEFNSSWREVMVQDITQKFAHHIIAGRLIVIHAPEEYYPILDGLKRNYNDPEDRVRFRSKQNVDYAFLLNFCANTSDYYVMLEDDVRCSKNFLTAIKKVITSLEGTYWVTLEFSKLGYIGKLYHSHDLPRLAHFLLMFYQEMPCDWLLTHFRDLLAQKNVIRFKPSLFQHMGYYSSYKGAENKLKDDDFEEESFDIPDNPPASLYTNMNVFESYEASKAYSSVDEYFWGKPPSTGDIFVIVFENPIVIKKIKVTTGTE…
Equcab_GT54_MGAT4E	Mammalia	Equus caballus	XM_023632612	prediected, alpha-1,3-mannosyl-glycoprotein4-beta-N-acetylglucosaminyltransferase-like protein MGAT4E, LOC102147893, chromosome 30	GT54	MGAT4	MGAT4E	467	MRCSIRRCFLTSVGIGFLWLFITLKVPTEIEDDQNVMTIQGQVYDVPLSVSQEDSYSRREDLRPLEEWQNLTSKYMKKIQQRRKTWLMVGISSVPRPDQNSLSYTLLSLFRATSKIEQKRLTVLVHLADSDLTWLRETTVHISSLFSPQILAGQLLLIHAPSDIYPTVDDVRDKATQAEFYSKQNIDHAFLMSFATKLSDYFLLLEDNAFCAPNFVTHIHWKVNAMRSDPWVMLEFSNMGFLGKLFHSRDLPVLSHFLLLFYKEKPLNRLIPHFRTLLAQKNPILCRPFLFYHRISYFTYNDSQKATPVRKKNPYGPDNPPGAIFTDMKVFDVHFPWEAYTLDESFFWTHNVSAGNHLTVILNHPVNLNRVQVLTGTIVDGKYALEKGQVELGYDPEGM…
Equcab_GT54_MGAT4F	Mammalia	Equus caballus	XM_005608075	alpha-1,3-mannosyl-glycoprotein 4-beta-N-acetylglucosaminyltransferase C-like, chromosome 30	GT54	MGAT4	MGAT4F	469	MHHCLWKYIIVAVSLIFLSFFLQKNKEERIEYRLSLEEEKKKILWQLDQERISSESKNHLKTFKEMQQNSPLLHHANYKFLAGAPPQEKKLLTVGISSARNPRGSYLLDTLQSLFQASSGPELDCVVVLVYLSDPDPEWLSQTAANISSLFKPHIEDQNLLMIHGCLSGSPFPRDLNSANHSLPCDARDSRQKVDYALLMNFAFNLSEYFLMLEDNVHCTPKFISTIYWALSAWKELPWVILEFSSLSFSGKVFHNSDLSRLTSFFLLFHKDTPIHLLLSEFRLLLAQNTPIRFSSSVFSYRDNYSVLVDTCFPVEKEEIFGEPDNPVASVLSDMMTLSNIIPQYAYTLNDECYSTFDPVRGNYLTVILERPQKVIRIEVLTGSDKQGLYRLHQGQIEL…
Felcat_GT54_MGAT4D	Mammalia	Felis catus	XM_045055831	alpha-1,3-mannosyl-glycoprotein 4-beta-N-acetylglucosaminyltransferase D (MGAT4D), chromosome B1	GT54	MGAT4	MGAT4D	377	MRTKHVNVLIALAAVVLFSFSCFCISRMTQTSNQLINCRNHILEFKEKILHLKNKTERNRQELINALSKMKYEMTQRENTSTDLVEKKMNTLGKDETVSNNTFEVLKFFFPHLRKVGRIYPDVIIGKEKTGVSFAVGISTVSRGNQSYLKQTMNSVVSRMTLSEEKDSVVIVSVADRNEDYLKSVVDMITKRFKRQLKSGSLEVISIPAFFYPNMLHVKQSTEDSGKLESWRIKQVLDFCFLMLYAQPKAMYYLQLEDDIIAKKRYFTKITDFVHNITSNNWFYIEFSILGFIGKLFKSEDLTDFVRFFLMFYKDKPIDLLLGDIFQVKMCNPGETPEKCAERNKQIRIRYKPSLFQHVGIQSSFSGREQYSKDIYY
Gorgor_GT54_MGAT4D	Mammalia	Gorilla gorilla	XM_019024975	alpha-1,3-mannosyl-glycoprotein 4-beta-N-acetylglucosaminyltransferase D (MGAT4D), chromosome 4	GT54	MGAT4	MGAT4D	374	MRTKQVNLLITLVAVALFSFSCFCIYRITQTNNQLINCRNHILEFKENMLHLRNKTEKNSQEMMKVLNRMKYEITKREILSRNLVAQKADILNKNETVSNTLEDLKFFFPHLRKEGRIYPDVIIGKGKTGVSFALGISTVNRGNYSYLKQTLTSVVSRMTLSQEKDSVVIVLVADSNEDYLHSVVKMITKKFKRQVRSGSLEVISIPAFLYSSMLNAKHLAEASQKLASWRIKQVLDFCILMLYAQPKAKYYLQLEDDIIAKEMYFTKITDFVGNISSNNWFFIEFSMLGFIGKLFRSEDLTHFVRFFLMFYKEKPIDWLLNDIFQVKVCYTGEDLRNCMKRKKQIRIQYKPSLFQHVGVHSSFPRKEQYEKKI
Homsap_GT54_MGAT4A	Mammalia	Homo sapiens	NM_012214	alpha-1,3-mannosyl-glycoprotein 4-beta-N-acetylglucosaminyltransferase A (MGAT4A), chromosome 2q11.2	GT54	MGAT4	MGAT4A	535	MRLRNGTVATALAFITSFLTLSWYTTWQNGKEKLIAYQREFLALKERLRIAEHRISQRSSELNTIVQQFKRVGAETNGSKDALNKFSDNTLKLLKELTSKKSLQVPSIYYHLPHLLKNEGSLQPAVQIGNGRTGVSIVMGIPTVKREVKSYLIETLHSLIDNLYPEEKLDCVIVVFIGETDIDYVHGVVANLEKEFSKEISSGLVEVISPPESYYPDLTNLKETFGDSKERVRWRTKQNLDYCFLMMYAQEKGIYYIQLEDDIIVKQNYFNTIKNFALQLSSEEWMILEFSQLGFIGKMFQAPDLTLIVEFIFMFYKEKPIDWLLDHILWVKVCNPEKDAKHCDRQKANLRIRFRPSLFQHVGLHSSLSGKIQKLTDKDYMKPLLLKIHVNPPAEVSTS…
Homsap_GT54_MGAT4A-B	Mammalia	Homo sapiens	NM_001160154	alpha-1,3-mannosyl-glycoprotein 4-beta-N-acetylglucosaminyltransferase A (MGAT4A), chromosome 2q11.2, alternative splicing first and last exon	GT54	MGAT4	MGAT4A	423	MNYSITVSIVMGIPTVKREVKSYLIETLHSLIDNLYPEEKLDCVIVVFIGETDIDYVHGVVANLEKEFSKEISSGLVEVISPPESYYPDLTNLKETFGDSKERVRWRTKQNLDYCFLMMYAQEKGIYYIQLEDDIIVKQNYFNTIKNFALQLSSEEWMILEFSQLGFIGKMFQAPDLTLIVEFIFMFYKEKPIDWLLDHILWVKVCNPEKDAKHCDRQKANLRIRFRPSLFQHVGLHSSLSGKIQKLTDKDYMKPLLLKIHVNPPAEVSTSLKVYQGHTLEKTYMGEDFFWAITPIAGDYILFKFDKPVNVESYLFHSGNQEHPGDILLNTTVEVLPFKSEGLEISKETKDKRLEDGYFRIGKFENGVAEGMVDPSLNPISAFRLSVIQNSAVWAILNE…
Homsap_GT54_MGAT4B	Mammalia	Homo sapiens	NM_014275	alpha-1,3-mannosyl-glycoprotein 4-beta-N-acetylglucosaminyltransferase B (MGAT4B), chromosome 5, alternative first exon conserved	GT54	MGAT4	MGAT4B	548	MRLRNGTFLTLLLFCLCAFLSLSWYAALSGQKGDVVDVYQREFLALRDRLHAAEQESLKRSKELNLVLDEIKRAVSERQALRDGDGNRTWGRLTEDPRLKPWNGSHRHVLHLPTVFHHLPHLLAKESSLQPAVRVGQGRTGVSVVMGIPSVRREVHSYLTDTLHSLISELSPQEKEDSVIVVLIAETDSQYTSAVTENIKALFPTEIHSGLLEVISPSPHFYPDFSRLRESFGDPKERVRWRTKQNLDYCFLMMYAQSKGIYYVQLEDDIVAKPNYLSTMKNFALQQPSEDWMILEFSQLGFIGKMFKSLDLSLIVEFILMFYRDKPIDWLLDHILWVKVCNPEKDAKHCDRQKANLRIRFKPSLFQHVGTHSSLAGKIQKLKDKDFGKQALRKEHVNP…
Homsap_GT54_MGAT4C	Mammalia	Homo sapiens	NM_001351282	chromosome 12q21.31,	GT54	MGAT4	MGAT4C	507	MLGKDMVRFVVRKTVQRSVAKGSRRCKKRMFKFHQMKHIFEILDKMRCLRKRSTVSFLGVLVIFLLFMNLYIEDSYVLEGDKQLIRETSTHQLNSERYVHTFKDLSNFSGAINVTYRYLAATPLQRKRYLTIGLSSVKRKKGNYLLETIKSIFEQSSYEELKEISVVVHLADFNSSWRDAMVQDITQKFAHHIIAGRLMVIHAPEEYYPILDGLKRNYNDPEDRVKFRSKQNVDYAFLLNFCANTSDYYVMLEDDVRCSKNFLTAIKKVIASLEGTYWVTLEFSKLGYIGKLYHSHDLPRLAHFLLMFYQEMPCDWLLTHFRGLLAQKNVIRFKPSLFQHMGYYSSYKGTENKLKDDDFEEESFDIPDNPPASLYTNMNVFENYEASKAYSSVDEYFWG…
Homsap_GT54_MGAT4D-a	Mammalia	Homo sapiens	XM_011531665	chromosome 4q31.1	GT54	MGAT4	MGAT4D	188	MITKKFKRQVRSGSLEVISIPAFLYSSMLNAKHLAEASQKLASWRIKQVLDFCILLLYAQPKAKYYLQLEDDIIAKEMYFTKITDFVGNISSNNWFFIEFSMLGFIGKLFRSEDLTHFVRFFLMFYKEKPIDWLLNDIFQVKVCDAGEDLRNCMKRKKQIRIQYKPSLFQHVGIHSSFPRKEQYEKKI
Homsap_GT54_MGAT4E	Mammalia	Homo sapiens	NR_038135	non coding RNA, chromosome 1q32, pseudogene	GT54	MGAT4	MGAT4E	657	MDLGLLVHEEAVFIFLIR*GKEDSKYCLSPGYFSQWPGILRMCQAHSRENGSLHLFP*KSLWEATGV*NLFFL*KDIYVCPCQCPRRPVITAGRTQDH*KTGRTSPSNIWKKSRREERHG*QWGISSVQQGDGSSLLYTLVSLFRVSSKAEQKRLTVLVHLADSDLTWLRETLAHISSLFSPQILKGQLLLIHASSDAYPTVESIRDEAFHGEFYSKQNVDHAFLMSFATKFSDYFLLIEDNVFFAPNFVTHIHSRVTTMKSNSWVLMEFSNMGFLGKLFHSRDLPLLAHFLLLFYKEKPLDSLISHFHTLLVQESPILCRPFLFYCRVSYTAFDHKQKATALQKKNADGPNNPPGAVFTDMQVSDVHFPWEAYTLDESFFWTHNISIGNHLTVILNHP…
Homsap_GT54_MGAT4B-B	Mammalia	Homo sapiens	NM_054013	MGAT4B2, alpha-1,3-mannosyl-glycoprotein 4-beta-N-acetylglucosaminyltransferase B (MGAT4B), chromosome 5q35.3, second AFE not conserved	GT54	MGAT4	MGAT4B	563	MSRVAGTRTDVNELLQRWTPRCVRWHTGGARRVALDRPLVTACLPPAGDVVDVYQREFLALRDRLHAAEQESLKRSKELNLVLDEIKRAVSERQALRDGDGNRTWGRLTEDPRLKPWNGSHRHVLHLPTVFHHLPHLLAKESSLQPAVRVGQGRTGVSVVMGIPSVRREVHSYLTDTLHSLISELSPQEKEDSVIVVLIAETDSQYTSAVTENIKALFPTEIHSGLLEVISPSPHFYPDFSRLRESFGDPKERVRWRTKQNLDYCFLMMYAQSKGIYYVQLEDDIVAKPNYLSTMKNFALQQPSEDWMILEFSQLGFIGKMFKSLDLSLIVEFILMFYRDKPIDWLLDHILWVKVCNPEKDAKHCDRQKANLRIRFKPSLFQHVGTHSSLAGKIQKLKD…
Homsap_GT54_MGAT4C-B	Mammalia	Homo sapiens	NM_001351282	alpha-1,3-mannosyl-glycoprotein 4-beta-N-acetylglucosaminyltransferase C, chromosome 12q21.31, variant 1	GT54	MGAT4	MGAT4C	516	MTASFLRLIIWSTGSGVEITNGSSINQPEVKTKASKKRMFKFHQMKHIFEILDKMRCLRKRSTVSFLGVLVIFLLFMNLYIEDSYVLEGDKQLIRETSTHQLNSERYVHTFKDLSNFSGAINVTYRYLAATPLQRKRYLTIGLSSVKRKKGNYLLETIKSIFEQSSYEELKEISVVVHLADFNSSWRDAMVQDITQKFAHHIIAGRLMVIHAPEEYYPILDGLKRNYNDPEDRVKFRSKQNVDYAFLLNFCANTSDYYVMLEDDVRCSKNFLTAIKKVIASLEGTYWVTLEFSKLGYIGKLYHSHDLPRLAHFLLMFYQEMPCDWLLTHFRGLLAQKNVIRFKPSLFQHMGYYSSYKGTENKLKDDDFEEESFDIPDNPPASLYTNMNVFENYEASKAY…
Homsap_GT54_MGAT4D	Mammalia	Homo sapiens	NM_001277353	mRNA, full length sequence	GT54	MGAT4	MGAT4D	374	MRTKQVNLLITLVAVALFSFSCFSIYRITQTNNQLINCRNHILEFKENMLHLRNKTEKNTQEMMKVLNRMKYEITKREILSGNLVAQKADILNKNETVSNTFEDLKFFFPHLRKEGRIYPDVIIGKGKTGVSFALGISTVNRGNYSYLKQTLTSVVSRMTLSQEKDSVVIVLVADSNEDYLHSVVKMITKKFKRQVRSGSLEVISIPAFLYSSMLNAKHLAEASQKLASWRIKQVLDFCILLLYAQPKAKYYLQLEDDIIAKEMYFTKITDFVGNISSNNWFFIEFSMLGFIGKLFRSEDLTHFVRFFLMFYKEKPIDWLLNDIFQVKVCDAGEDLRNCMKRKKQIRIQYKPSLFQHVGIHSSFPRKEQYEKKI
Hyahya_GT54_MGAT4D	Mammalia	Hyaena hyaena	XM_039249152	alpha-1,3-mannosyl-glycoprotein 4-beta-N-acetylglucosaminyltransferase D (MGAT4D)	GT54	MGAT4	MGAT4D	376	MRTKHVNVLIAVAAFVLFSFSCFCISRMTQISNQLINCRNHILEFKEKILHLKNKTERNRQELIDALRKVKYEMTQRKNMSLNLVEKKINTLGKNETVSNTFEVIKFFFPHLRKVGRIYPDVIIGKEKTGVSFALGISTVSRGNQSYLKQTLNSVVSRMTLSEEKDSVVIVSVADRNEDYLKSVVDMIKKRFKRQLKSGSLEVISIPAFFYPNMLHVKKSAEDSGKLASWHIKQVLDFCFLMLYAQPKAMYYLQLEDDIIAKKMYFTKITDFVHNITSKNWFYIEFSILGFIGKLFKSEDLTDFVRFFLMFYKDKPIDLLLGDIFQVKMCNPGETPEKCAERNKQIRIRYKPSLFQHVGIQSSFPGREQYSKDIYY
Lemcat_GT54_MGAT4D	Mammalia	Lemur catta	XM_045552244	alpha-1,3-mannosyl-glycoprotein 4-beta-N-acetylglucosaminyltransferase D (MGAT4D), chromosome 5	GT54	MGAT4	MGAT4D	376	MKTKHVNLLIALVVAVLFSFSCFCISRLTQTNNQFINCRNHILEFEDNILRLKSKTERNSEELMKALKQMKYEITQRENLSVNLVEKKVSTLSKNEAVPDTFEDLKFFIPHLRKEGRIYPDVVIGKGKTGVSFALGIPTINRGNYTYLKQTLTSVVSRMTPSEEKDSVVIVSISDSNEDYLQSVVSMIKKKFKRQVKSGSLEVISIPAFFYTNILNAKQSTEDSQKKQSWQVKQVLDFCVLMLYAQPKARYYLQLEDDIIAKKMYLTKITDFVHNITSNNWFYIEFSVLGFIGKLFRSEDLPDFVRFFLMFYKEKPIDWLLEDMFQVKMCYPGEPLMNYKGRRKQIRIQYKPSLFQHVGKHSSFSGREQHYKVHHF
Macmul_GT54_MGAT4A	Mammalia	Macaca mulatta	NM_001194224	alpha-1,3-mannosyl-glycoprotein 4-beta-N-acetylglucosaminyltransferase A (MGAT4A), chromosome 13	GT54	MGAT4	MGAT4A	535	MRLRNGTVATALAFITSFLTLSWYTTWQNGKEKLIAYQREFLALKERLRIAEHRISQRSSELNTIVQQFKRVGAETNGSKDALNKFSDNTLKLLKELTSKKSLQVPSIYYHLPHLLKNEGSLRPAVQIGNGRTGVSIVMGIPTVKREVKSYLIETLHSLIDNLYPEEKLDCVIVVFIGETDTDYVHGVVANLEKEFSKEISSGLVEVISPPESYYPDLTNLKETFGDSKERVRWRTKQNLDYCFLMMYAQEKGIYYIQLEDDIIVKQNYFNTIKNFALQLSSEEWMILEFSQLGFIGKMFQAPDLTLIVEFIFMFYKEKPIDWLLDHILWVKVCNPEKDAKHCDRQKANLRIRFRPSLFQHVGLHSSLSGKIQKLTDKDYMKPLLLKIHVNPPAEVSTS…
Macmul_GT54_MGAT4B	Mammalia	Macaca mulatta	NM_001266822	alpha-1,3-mannosyl-glycoprotein 4-beta-N-acetylglucosaminyltransferase B (MGAT4B), chromosome 6some	GT54	MGAT4	MGAT4B	548	MRLRNGTFLTLLLFCLCAFLSLSWYAALSGQKGDVVDVYQREFLALRDRLHAAEQESLKRSKELNLVLDEIKRAVSERQALRDGDGNRTWGRLTEDPRLKPWNGSHRHVLHLPTVFHHLPHLLAKESSLQPAVRVGQGRTGVSVVMGIPSVRREVHSYLTDTLHSLISELSPQEKEDSVIVVLIAETDSQYTSAVTENIKALFPTEIHSGLLEVISPSPHFYPDFSRLRESFGDPKERVRWRTKQNLDYCFLMMYAQSKGIYYVQLEDDIVAKPNYLSTMKNFALQQPSEDWMILEFSQLGFIGKMFKSLDLSLIVEFILMFYRDKPIDWLLDHILWVKVCNPEKDAKHCDRQKANLRIRFKPSLFQHVGTHSSLAGKIQKLKDKDFGKQALRKEHVNP…
Macmul_GT54_MGAT4C	Mammalia	Macaca mulatta	XM_002798698	predicted alpha-1,3-mannosyl-glycoprotein 4-beta-N-acetylglucosaminyltransferase C, chromosome 11	GT54	MGAT4	MGAT4C	478	MFKFHQMKHIFEILDKMRCLRKRSTVSFLGVLVIFLLFMNLYIEDSYVLEGDKQLIRETSTHQLNSERYVHTFKDLSNFSGAINVTYRYLAATPLQRKRYLTIGLSSVKRKKGNYLLETIKSIFEQSSYEELKEISVVVHLADFNSSWRDAMVQDITQKFAHHIIAGRLMVIHAPEEYYPILDGLKRNYNDPEDRVKFRSKQNVDYAFLLNFCANTSDYYVMLEDDVRCSKNFLTAIKKVIASLEGTYWVTLEFSKLGYIGKLYHSHDLPRLAHFLLMFYQEMPCDWLLTHFRGLLAQKNVIRFKPSLFQHMGYYSSYKGTENKLKDDDFEEESFDIPDNPPASLYTNMNVFENYEASKAYSSVDEYFWGKPPSTGDVFVIVFENPIIIKKIKVNTGTE…
Macmul_GT54_MGAT4C-B	Mammalia	Macaca mulatta	XM_028829766	MGAT4C2, chromosome 11	GT54	MGAT4	MGAT4C	525	MKKILHFLPSADGILECLMLGNDMVRFVLRKTVQRSVAKRSRRCKKRMFKFHQMKHIFEILDKMRCLRKRSTVSFLGVLVIFLLFMNLYIEDSYVLEGDKQLIRETSTHQLNSERYVHTFKDLSNFSGAINVTYRYLAATPLQRKRYLTIGLSSVKRKKGNYLLETIKSIFEQSSYEELKEISVVVHLADFNSSWRDAMVQDITQKFAHHIIAGRLMVIHAPEEYYPILDGLKRNYNDPEDRVKFRSKQNVDYAFLLNFCANTSDYYVMLEDDVRCSKNFLTAIKKVIASLEGTYWVTLEFSKLGYIGKLYHSHDLPRLAHFLLMFYQEMPCDWLLTHFRGLLAQKNVIRFKPSLFQHMGYYSSYKGTENKLKDDDFEEESFDIPDNPPASLYTNMNVF…
Macmul_GT54_MGAT4D	Mammalia	Macaca mulatta	XM_015139253	alpha-1,3-mannosyl-glycoprotein 4-beta-N-acetylglucosaminyltransferase D (MGAT4D), chromosome 5	GT54	MGAT4	MGAT4D	374	MRTKQVNLLITLVAVALFSFSCFCIYRITQTNNRLINCRNHILEFKENMLHLRNKTEKNSQEMMKVLNRIKYEITKRENLSGNLVAQKADILNKNETVSNTFEDLKFFFPHIRKEGRIYPDVIIGKGKTGVSFALGISTVNRGNYSYLKQTLTSVVSRMTLSEEKDSIVIVSVADSNEDYLHSVVKMITRKFKRQVRSGSLEVISIPAFLYSSMLNAKHLAEASQKLASWRIKQVLDFCILMLYAQPKAKYYLQLEDDIIAKEMYFTKITDFVGNISSNNWFFIEFSMLGFIGKLFRSEDLTHFVRFFLMFYKEKPIDWLLNDIFQVKVCDTGEDLGNCIKRKKQIRIRYKPSLFQHVGIHSSFPGKEQYEKKI
Macmul_GT54_MGAT4E	Mammalia	Macaca mulatta	XM_015119963	predicted mulatta alpha-1,3-mannosyl-glycoprotein 4-beta-N-acetylglucosaminyltransferase-like protein MGAT4E, LOC705299, chromosome 1	GT54	MGAT4	MGAT4E	379	MRCSIRKCFIQSVGIVFLWLFITLKIPKETEDDQNEASYNSRKDPRPLEDWQNLTFKYMEKIQKRRKTWLTVGISSVQQGDRSSLLYTLVSLFRVSSKAEQKHLTVLVHLADSDLTWLRETVAHISSLFSPQILKGQLLMIHAPSDAYPTVDSVRDEAFCGEFYSKQNVDHAFLMSFATKLSDYFLLIEDNAFFAPNFVTHIHSRVNTMKSNSWVLLEFSNMGFLGKLFHSRDLPLLAHFLLLFYKEKPLDSLISHFRMLLVQESPILCKPFLFYRRVSYTTFDHKQKATALQKKNADGPNNPPGAVFTDMQVSDVHFPWEAYTLDESFFWTHNLSTGNHLTVILNHPANLSRVQVITGSIVWEVCPGEGAGGAGLRT
Melmel_GT54_MGAT4D	Mammalia	Meles meles	XM_045997399	alpha-1,3-mannosyl-glycoprotein 4-beta-N-acetylglucosaminyltransferase D (MGAT4D), chromosome 2	GT54	MGAT4	MGAT4D	378	MRTKHVNVLIALAAVMLFSFSCFCISRMTQTSNQLINCRNHILEFKEKMLRLKNKTERNRQELIKALGKMKYEMTQRKTMSINLVEKKMNTLGKSETASNTFEILKFFFPHLRKAGRIYPDVIIGKEKTGVSFALGISTVNRGNQSYLKQTLNSVVSRMTPSEEKDSVVIVSVADRDEDYLKSVVDMITKRFKRQLRSGSLEIISIPAFFYPNILHVKQSTEDSERSESWRIKQVLDFCFLMLYAQPKAMYYLQLEDDIIAKKTYFTKIADFVHNITSKNWFYIEFSILGFIGKLFKSEDLTDFVRFFLMFYKDKPIDLLLGDIFQVKMCNPGETPEKCAERNKQIRIRYKPSLFQHVGIESSLPGEEQYPKRIILRE
Musmus_GT54_MGAT4A	Mammalia	Mus musculus	XM_036165442	alpha-1,3-mannosyl-glycoprotein 4-beta-N-acetylglucosaminyltransferase A (MGAT4A), chromosome 1	GT54	MGAT4	MGAT4A	535	MRLRNGTVATALVFVTSFLTLSWYTTWQNGKEKLIAYQREFLALKERLRVAEHRISQRSSELNTIVQQFRRAGAETNGSKTALSTISDNTIKLLKELTSKKSLRVPSIYYHLPHLLQNERSLQPAVQIGSGRTGVSIVMGIPTVKREVKSYLVETLHSLIDNLYPEEKLDCVIVVFIGETDLDYVHSVVANLEKEFSREISSGLLEIISPPESYYPDLTNLKETFGDSKERVRWRTKQNLDYCFLMMYAQEKGIYYIQLEDDIIVKQNYFNTIKNFALQLSSEEWMILEFSQLGFIGKMFQAPDLALVVEFILMFYKEKPIDWLLDHILWVKVCNPEKDAKHCDRQKANLRIRFRPSLFQHVGLHSSLSGKIQKLTDKDYMKPLLLKVHVNPPAEVSTS…
Musmus_GT54_MGAT4B	Mammalia	Mus musculus	NM_145926	alpha-1,3-mannosyl-glycoprotein 4-beta-N-acetylglucosaminyltransferase B (MGAT4B), chromosome 11	GT54	MGAT4	MGAT4B	548	MRLRNGTFLTLLLFCLCAFLSLSWYAALSGQKGDVVDIYQREFLALRDRLHAAEQESLKRSKELNLVLEEIKRAVSERQALRDGEGNRTWGRLTEDPRLKPWNVSHRHVLHLPTVFHHLPHLLAKESSLQPAVRVGQGRTGVSVVMGIPSVRREVHSYLTDTLHSLISELSPQEKEDSVIVVLIAETDPQYTSAVTENIKALFPTEIHSGLLEVISPSPHFYPDFSRLRESFGDPKERVRWRTKQNLDYCFLMMYAQSKGIYYVQLEDDIVAKPNYLSTMKNFALQQPSEDWMILEFSQLGFIGKMFKSLDLSLIVEFILMFYRDKPIDWLLDHILWVKVCNPEKDAKHCDRQKANLRIRFKPSLFQHVGTHSSLAGKIQKLKDKDFGKHALRKEHVNP…
Musmus_GT54_MGAT4C	Mammalia	Mus musculus	XM_006514002	chromosome 10	GT54	MGAT4	MGAT4C	478	MLKFYQMKYIFQILDKMRCLRKRSTVSFLGVLVVFLLFMNLYIEDSYVLEGDKQLIRETSTHQLNSERYVHTFKDLSNFSGTINVTYRYLAATPLQRKRYLTIGLSSVKRKKGNYLLDTIKSIFEQSSYEELKEISVVVHLADFNSSWRDAMVQDITQKFAHHIIAGRLMVIHAPEEYYPVLDGLKRNYNDPEDRVRFRSKQNVDYAFLLNFCANTSDYYVMLEDDVRCSRNFLTAIKKVIASLEGTYWVTLEFSKLGYIGKLYHSHDLPRLAHFLLMFYQEMPCDWLLTHFRGLLAQKNVIRFKPSLFQHMGYYSSYKGTENKLKDDDFEEESFDIPDNPPASFYTNMNVFENYEASKAYSSVDEYFWGKSPSMGDTFVIVFENPITIKKIKVNTGTE…
Musmus_GT54_MGAT4D	Mammalia	Mus musculus	XM_017312946	chromosome 8	GT54	MGAT4	MGAT4D	373	MKAKNVNLLFAFVAVLLFGFSCFCISRMNQTNNQLINCRNHVLEFKEIMLRLKNKSENHHQDLMQVLYQMKRKAAHTTRSSGNFLEKKGSILSQHETLPNQFEVLKYFLPHLRTAGKLYPAIATSKGRAGVSFALGISTINRGNHTYLKQTLTSVLSRMTPEEEEDSVVIVSVADTDESYLKSVVRMVKTKFRKQVQSGVLEVISIPTLFYPQTLLDKKTKTDSESWQIKQVLDFCILMLYAQPKATYYLQLEDDIVAKKMYFTKMKDFVNSLTSKNWFFIEFSVLGFIGKLFRSKDLTDFVHFFLMFYETKPIDILLDDIFLIRVCISGEPVRSCLQRKKGFRIQYRPSLFQHVGTQSSFPGREQHLKDNYY
Musmus_GT54_MGAT4E	Mammalia	Mus musculus	XM_011248086		GT54	MGAT4	MGAT4E	461	MHCSVRTCFRASVALIFLWLFTILQIPEENEDVKNVVINHGSKNNFRSLDDWQNITFKYLKEIQQRRKTWLTVGITSESREGPNGLLDTLASLYHTSSTSEQKQMTVLVHLADSDPTWLRRTIIRISSLYRSQILTGQLLLIHAPPDAYPAVNDAQNKVSRGQIYSKQNVDHAFLMSFATKLSTYFLLIEDNVFCAPNFVNHIRSKVGYRKPNTWVLLEFSNMGFLGKLLHSRDLPLLAHFLLLFHKERPLNWLLLHFRTLLGQQSSILCRPFLFYHRLTHLTFENKTLIGHEKDPPDPYTLSGTVYTDMRFSDTHSPQEAYTLDESFFWSYNVTTGNYLTVILNNPANLNRVQVRTGSITDGKYILEKGQVELGYDPEGTPPQCTSFTLLGRLVQGQM…
Musmus_GT54_MGAT4F	Mammalia	Mus musculus	XM_030253997		GT54	MGAT4	MGAT4F	465	MTIQSPLRSTCPQLSPRHQRITRGADNVVTCTQSEKKKMIQQIAQEEISSKIKNHLKYFTEMQESSHVLQHVTYTVLAGASYQPKRMLTVGIFSVPHSHRTHLLDTMTSLFQASSEQDLEYMLVLVLLSDTDPTWLNQTVANISGLFMPHIDSGRLLVVHGRLGGSRAKSRNDTSPCGKLYSRQKTSLALLMNFALNLSEYFLLLGDNVKTAPKFLANVFWALPAWKQLPWVSLDFSSMPLSGKVFHTEDLSRFVSFLLLFPKDIPTHLLLSEFRLLLSQNVPIRLSPSVFYRMDRDSEFEDTCFPAKRDKDLGRPDNPAGTVFTDMISFWNTNPQFAYFLNDDYFWALDPLEGNYLLVVLDKPQKVIKVAVETGSTKNRLNLLKHGQLLLGYSPMEYP…
Orycun_GT54_MGAT4D	Mammalia	Oryctolagus cuniculus	XM_051819467	alpha-1,3-mannosyl-glycoprotein 4-beta-N-acetylglucosaminyltransferase D (MGAT4D), chromosome 15	GT54	MGAT4	MGAT4D	376	MRSKRVNLLICLIAFVLFTFSCFCISRMTQISNQLTNCRNHMSEFKETMQHLKNRAENSRQELMEAFNQMKNDITNREKVSGSLVEKKVNTTNQNETVSNTLEDLKFFFPHLNKADSIYPDIIIGKGRRDVSFALGISTVDRGNHSYLKQTLTSVVSRMTPAEEKDSVVIVSVADSHGDYLNSVVNMITKKFKRQVKSGSLEVIAIPAFFYPETLHVNQLADDSEKLESWRMKQVLDFCVLMLYAQPKAMYYLQLEDDIIAKQMYFTKIVDFVRNITSNDWFCIEFSVLGFIGKLFRSEDLTDLVRFFLMFYKDKPIDSLLSEIFHLKMCDTRKHPVTCKQRKKQICVRHNPSLFQHVGIHSSLLGKEQYFKDIYY
Panpan_GT54_MGAT4D	Mammalia	Pan paniscus	XM_008974127	alpha-1,3-mannosyl-glycoprotein 4-beta-N-acetylglucosaminyltransferase D (MGAT4D), chromosome 4	GT54	MGAT4	MGAT4D	373	MRTKQVNLLITLVAVALFSFSCFCIYRITQTNNQLINCRNHILEFKENMLHLRNKTEKNSQEMKVLNRMKYEITKREILSGNLVAQKADILNKNETVSNTFEDLKFFFPHLRKEGRIYPDVIIGKGKTGVSFALGISTVNRGNYSYLKQTLTSVVSRMTLSQEKDSVVIVLVADSNEDYLHSVVKMITKKFKRQVRSGSLEVISIPAFLYSSMLNAKHLAEASQKLASWRIKQVLDFCILMLYAQPKAKYYLQLEDDIIAKEMYFTKITDFVGNISSNNWFFIEFSMLGFIGKLFRSEDLTHFVRFFLMFYKEKPIDWLLNDIFRVKVCDTGEDLRNCMKRKKQIRIQYKPSLFQHVGIHSSFPRKEQYEKKI
Pantro_GT54_MGAT4A	Mammalia	Pan troglodytes	XM_054677309	alpha-1,3-mannosyl-glycoprotein 4-beta-N-acetylglucosaminyltransferase A (MGAT4A), chromosome 2A	GT54	MGAT4	MGAT4A	535	MRLRNGTVATALAFITSFLTLSWYTTWQNGKEKLIAYQREFLALKERLRIAEHRISQRSSELNTIVQQFKRVGAETNGSKDALNKFSDNTLKLLKELTSKKSLQVPSIYYHLPHLLKNEGSLQPAVQIGNGRTGVSIVMGIPTVKREVKSYLIETLHSLIDNLYPEEKLDCVIVVFIGETDIDYVHGVVANLEKEFSKEISSGLVEVISPPESYYPDLTNLKETFGDSKERVRWRTKQNLDYCFLMMYAQEKGIYYIQLEDDIIVKQNYFNTIKNFALQLSSEEWMILEFSQLGFIGKMFQAPDLTLIVEFIFMFYKEKPIDWLLDHILWVKVCNPEKDAKHCDRQKANLRIRFRPSLFQHVGLHSSLSGKIQKLTDKDYMKPLLLKIHVNPPAEVSTS…
Pantro_GT54_MGAT4B	Mammalia	Pan troglodytes	XM_001151882	alpha-1,3-mannosyl-glycoprotein 4-beta-N-acetylglucosaminyltransferase B (MGAT4B), chromosome 5	GT54	MGAT4	MGAT4B	548	MRLRNGTFLTLLLFCLCAFLSLSWYAALSGQKGDVVDVYQREFLALRDRLHAAEQESLKRSKELNLVLDEIKRAVSERQALRDGDGNRTWGRLTEDPRLKPWNGSHRHVLHLPTVFHHLPHLLAKESSLQPAVRVGQGRTGVSVVMGIPSVRREVHSYLTDTLHSLISELSPQEKEDSVIVVLIAETDSQYTSAVTENIKALFPTEIHSGLLEVISPSPHFYPDFSRLRESFGDPKERVRWRTKQNLDYCFLMMYAQSKGIYYVQLEDDIVAKPNYLSTMKNFALQQPSEDWMILEFSQLGFIGKMFKSLDLSLIVEFILMFYRDKPIDWLLDHILWVKVCNPEKDAKHCDRQKANLRIRFKPSLFQHVGTHSSLAGKIQKLKDKDFGKQALRKEHVNP…
Pantro_GT54_MGAT4B-B	Mammalia	Pan troglodytes	XM_009450319	MGAT4B2, alpha-1,3-mannosyl-glycoprotein 4-beta-N-acetylglucosaminyltransferase B (MGAT4B), chromosome 5	GT54	MGAT4	MGAT4B	563	MSRVAGTRTDVNELLQRWTPRCVRWHTGGARRVALDCPLVTACLPPAGDVVDVYQREFLALRDRLHAAEQESLKRSKELNLVLDEIKRAVSERQALRDGDGNRTWGRLTEDPRLKPWNGSHRHVLHLPTVFHHLPHLLAKESSLQPAVRVGQGRTGVSVVMGIPSVRREVHSYLTDTLHSLISELSPQEKEDSVIVVLIAETDSQYTSAVTENIKALFPTEIHSGLLEVISPSPHFYPDFSRLRESFGDPKERVRWRTKQNLDYCFLMMYAQSKGIYYVQLEDDIVAKPNYLSTMKNFALQQPSEDWMILEFSQLGFIGKMFKSLDLSLIVEFILMFYRDKPIDWLLDHILWVKVCNPEKDAKHCDRQKANLRIRFKPSLFQHVGTHSSLAGKIQKLKD…
Pantro_GT54_MGAT4C	Mammalia	Pan troglodytes	XM_016923938	predicted alpha-1,3-mannosyl-glycoprotein 4-beta-N-acetylglucosaminyltransferase C, chromosome 12	GT54	MGAT4	MGAT4C	516	MTASFLRLIIWSTGSGVEITNGSSINQPEVKTKASKKRMFKFHQMKHIFEILDKMRCLRKRSTVSFLGVLVIFLLFMNLYIEDSYVLEGDKQLIRETSTHQLNSERYVHTFKDLSNFSGAINVTYRYLAATPLQRKRYLTIGLSSVKRKKGNYLLETIKSIFEQSSYEELKEISVVVHLADFNSSWRDAMVQDITQKFAHHIIAGRLMVIHAPEEYYPILDGLKRNYNDPEDRVKFRSKQNVDYAFLLNFCANTSDYYVMLEDDVRCSKNFLTAIKKVIASLEGTYWVTLEFSKLGYIGKLYHSHDLPRLAHFLLMFYQEMPCDWLLTHFRGLLAQKNVIRFKPSLFQHMGYYSSYKGTENKLKDDDFEEESFDIPDNPPASLYTNMNVFENYEASKAY…
Pantro_GT54_MGAT4C-B	Mammalia	Pan troglodytes	XM_054664569	chromosome 12	GT54	MGAT4	MGAT4C	507	MLGKDMVRFVVRKTVQRSVAKGSRRCKKRMFKFHQMKHIFEILDKMRCLRKRSTVSFLGVLVIFLLFMNLYIEDSYVLEGDKQLIRETSTHQLNSERYVHTFKDLSNFSGAINVTYRYLAATPLQRKRYLTIGLSSVKRKKGNYLLETIKSIFEQSSYEELKEISVVVHLADFNSSWRDAMVQDITQKFAHHIIAGRLMVIHAPEEYYPILDGLKRNYNDPEDRVKFRSKQNVDYAFLLNFCANTSDYYVMLEDDVRCSKNFLTAIKKVIASLEGTYWVTLEFSKLGYIGKLYHSHDLPRLAHFLLMFYQEMPCDWLLTHFRGLLAQKNVIRFKPSLFQHMGYYSSYKGTENKLKDDDFEEESFDIPDNPPASLYTNMNVFENYEASKAYSSVDEYFWG…
Pantro_GT54_MGAT4E	Mammalia	Pan troglodytes	NM_001422470	predicted alpha-1,3-mannosyl-glycoprotein4-beta-N-acetylglucosaminyltransferase-like protein, MGAT4E, chromosome 1	GT54	MGAT4	MGAT4E	431	MGSHWGVKFVLFMKGYICLPLSMPPEASYNSRKDPRPLEDWQNLTFKYMEKIQKRRKTWLTVGISSVQQGDGSSLLYTLVSLFRVSSKAEQKRLTVLVHLADSDLTWLRETLAHISSLFSPQILKGQLLLIHASSDAYPTVESIRDEAFHGEFYSKQNVDHAFLMSFATKLSDYFLLIEDNVFFAPNFVTHIHSRVTTMKSNSWVLMEFSNMGFLGKLFHSRDLPLLAHFLLLFYKEKPLDSLISHFHTLLVQESPILCRPFLFYRRVSYTAFDHKQKATALQKKNADGPNNPPGAVFTDMQLSDVHFPWEAYTLDESFFWTHNISVGNHLTVILNHPANLSRVQVMTGSIVDGRYALEKGQVELGYQPEGVPQHCTSFALLGHLSEGQMDQKILLKGM…
Sursur_GT54_MGAT4D	Mammalia	Suricata suricatta	XM_029940791	alpha-1,3-mannosyl-glycoprotein 4-beta-N-acetylglucosaminyltransferase D (MGAT4D), chromosome 1	GT54	MGAT4	MGAT4D	408	MRTKHVNVLFALTAFVLFSFSCFCISRMTQTSSQLINCRNHILEFKEKILHLKNKTERNNRELINALSKVKYEMTQRKNMPVNLVEKKMNTLDKNKTGSNTFEVLKFFFPHLRKVGRIYPDVIIGKEKTGVSFALGISTVSRGNQSYLKQTLNSVVSRMTLSEEKDSVVIVSVADRNEDYLKSVVDMIKKRFKRQLKSGSLEVISIPAFFYPNTLHVKKSAEDSGKLASWRIKQVLDFCFLMLYAQPKAMYYLQLEDDIIAKKMYFTQITDFVHNITSNNWFYIEFSILGFIGKLFKSEDLTDFVRFFLMFYKDKPIDLLLWDIFQVKMCNPGENPEKCAERNKQIRIRYKPSLFQHVGIQSSFPGREQYSKKCEDNKNKKKKNFIIHWNRQPWFFMAS…
Symsyn_GT54_MGAT4A-B	Mammalia	Symphalangus syndactylus	XM_055242077	alpha-1,3-mannosyl-glycoprotein 4-beta-N-acetylglucosaminyltransferase A (MGAT4A), different first and last exon	GT54	MGAT4	MGAT4A	414	MNYSITVSIVMGIPTVKREVKSYLIETLHSLIDNLYPEEKLDCVIVVFIGETDIDYVHGVVANLEKEFSKEISSGLVEVISPPESYYPDLTNLKETFGDSKERVRWRTKQNLDYCFLMMYAQEKGIYYIQLEDDIIVKQNYFNTIKNFALQLSSEEWMILEFSQLGFIGKMFQAPDLTLIVEFIFMFYKEKPIDWLLDHILWVKVCNPEKDAKHCDRQKANLRIRFRPSLFQHVGLHSSLSGKIQKLTDKDYMKPLLLKIHVNPPAEVSTSLKVYQGHTLEKTYMGEDFFWAITPIAGDYILFKFDKPVNVESYLFHSGNQEHPGDILLNTTVEVLPFKSEGLEISKETKDKRLEDGYFRIGKFENGVAEGMVDPRLNPISAFRLSVIQNSAVWAILNE…
Ursame_GT54_MGAT4D	Mammalia	Ursus americanus	XM_045798934	alpha-1,3-mannosyl-glycoprotein 4-beta-N-acetylglucosaminyltransferase D (MGAT4D)	GT54	MGAT4	MGAT4D	376	MRTKHVNVLIALAAVMLFSFSCFCISRMTQTSNQLINCRNHILEFKEKMLRLKNKTERNRQELIKALSKVNYEMTQRKNMSVNLVEKKMNTLGNNETASNTFEILRFFFPHLRKVGRIYPDVIIGKEKTGVSFALGISTVNRGNQSYLKQALNSVVSRMTPSEEKDSVVIVSVADRNEDYLKSVVDMITKRFKRQLRSGSLEIISIPAFFYPNILHVQQSTEDSGKSESWRIKQVLDFCFLMLYAQPKAMYYLQLEDDIIAKKMYFTKITDFVHNITSKNWFYIEFSILGFIGKLFKSEDLTDFVRFFLMFYKDKPIDLLLGDIFQVKMCNPGETPEKCAERNKQIRIRYKPSLFQHVGIQSSFPGREQYSKDIYY
Brumal_GT54_MGAT4_05473	Nematoda	Brugia malayi	XM_043074103	uncharacterized protein Bm13328	GT54	MGAT4		513	MRCLYVYLLRRLLAILWIATFLIGITVYSLSKYNDAVDHEIQLNFENRLHRLQDDLKRTQMLLKDRDRECYLSNNLPKLLANDTKELALPLPTFIDFLPHLYTVPNHALHPALIYPNNFSKMKKTDLVIGIPTVARLNQSYLIPTLQSLIGGIASSEIKMVTIIVLISDSKGPNSSFVKYQCTLLQSEFPFELNSGLLTVIVPPNEWYSDLYSITPTFNDSPERMYWRTKQNLDYMYLMLYSQQRGEYYLQLEDDVLAKPGYVSRIKKFIDGRMTDDWLMLEFSSLGFIGKLFRTSDLTLLLQFIAMFHKQKPVDWLLDLLFVNRYCHPEKSAKHCAEIAKQHRIRHRPSLFQHIGVHSSLAGKVQKLREKDFGKAQLYIPHRDNPPAKITTTLKTYML…
Trisui_GT54_MGAT4_05588-A	Nematoda	Trichuris suis	KHJ42720	N-Acetylglucosaminyltransferase-IV region from Eckmair 2024 MCP	GT54	MGAT4		512	MSAKIAGMDEKLEHFRYFELERRKLLDRIGTLLNVSRSAFRAPDGDSIAESTSLNIDRASQTKLGAVLEAMDFSLPSVYANLPHITSRNAMMPAALVSAHRRGVYLAIGIPTVRRGRRNYLVETIRSLIHSMEEEERKYVLIVVLIAEQGLTNFASETIAQLQNTFGQYLREGLLELLVPSKEYYPPDIDTMEGTYGDPPERTRWRTKQNLDYMYLMSYCRSRGLYYMQLEDDLVTKLNFFSNIKFFVQKHSVDKWFMLEFSSLGFIAKLFRCRTLPQLIQFIAIFYRDKPVDWLLSRLLQVRFCGLDKKPKDCEKAIREHVFTFKPSLFQHVGLESSLKGKLQTLKEKDFAAAAASIQSLFKPHLNPPCRLNSTLKHYKTFTLENAYKGIGHFWAFAP…
Trisui_GT54_MGAT4_05589-B	Nematoda	Trichuris suis	KFD71512	N-Acetylglucosaminyltransferase-IV region from Eckmair 2024 MCP	GT54	MGAT4		556	MLIWNRVVSRGIRTYTGIGLALFVLFVLVDYLQRGYSFDRATKTMSAKIAGMDEKLEHFRYFELERRKLLDRIGTLLNVSRSAFRAPDGDSIAESTSLNIDRASQTKLGAVLEAMDFSLPSVYANLPHITSRNAMMPAALVSAHRRGVYLAIGIPTVRRGRRNYLVETIRSLIHSMEEEERKYVLIVVLIAEQGLTNFASETIAQLQNTFGQYLREGLLELLVPSKEYYPPDIDTMEGTYGDPPERTRWRTKQNLDYMYLMSYCRSRGLYYMQLEDDLVTKLNFFSNIKFFVQKHSVDKWFMLEFSSLGFIAKLFRCRTLPQLIQFIAIFYRDKPVDWLLSRLLQVRFCGLDKKPKDCEKAIREHVFTFKPSLFQHVGLESSLKGKLQTLKEKDFAAAA…
Trisui_GT54_MGAT4_05590-C	Nematoda	Trichuris suis	KFD52725	N-Acetylglucosaminyltransferase-IV region from Eckmair 2024 MCP	GT54	MGAT4		587	MLIWNRVVSRGIRTYTGIGLALFVLFVLVDYLQRGYSFDRATKPNDGWIETAICFAAVISTITFFRLRREVLKATMSAKIAGMDEKLEHFRYFELERRKLLDRIGTLLNVSRSAFRAPDGDSIAESTSLNIDRASQTKLGAVLEAMDFSLPSVYANLPHITSRNAMMPAALVSAHRRGVYLAIGIPTVRRGRRNYLVETIRSLIHSMEEEERKYVLIVVLIAEQGLTNFASETIAQLQNTFGQYLREGLLELLVPSKEYYPPDIDTMEGTYGDPPERTRWRTKQNLDYMYLMSYCRSRGLYYMQLEDDLVTKLNFFSNIKFFVQKHSVDKWFMLEFSSLGFIAKLFRCRTLPQLIQFIAIFYRDKPVDWLLSRLLQVRFCGLDKKPKDCEKAIREHVFT…
Triadh_GT54_MGAT4_05580	Placozoa	Trichoplax adhaerens	XM_002117322	PLACOZOA, alpha-1,3-mannosyl-glycoprotein 4-beta-N-acetylglucosaminyltransferase C-like, TRIADDRAFT_61341, group CEFG	GT54	MGAT4		403	MDKERSLAAGHFRTEKGFLTIGIPTVTRPKANYLDKTILSIINNTNADEKKSIVIVIFLADLDHKIKDITRKRLTTRYKSFMKNGLIQIIQAPASYYPPLDNLKRNYGDSAERVRWRSKQCIDYAFLFEYCSGLSKYYLQLEDDVLSSEGFVTTIRGYINNQVKPWSSIHFAKLGFIGKLYRDDHLLKLAAFFKMFYDEQPIDYLIGYYSILRMLPKPLLRLPALFQHIGMESSLKGKLQPLREISFTSKRIYHGDNPPAKITSTFFSYGGGEPKQPYDAKPAFFWCKKPQAGHNMVIYFDAAINLTRVVIATGDPSRPNDIFGDASVQVSHSRNDKLKTCTNWITIGKFDKHGLMDVKYNLLREHVKVKIKCLRIYVNKSQRNWVIIREIAVWKHFPR…
Corcan_GT54_MGAT4_05577	Porifera	Corticium candelabrum	XM_062658474	PORIFERA, alpha-1,3-mannosyl-glycoprotein 4-beta-N-acetylglucosaminyltransferase A-like, LOC134190057, Chromosome 14, group ABD	GT54	MGAT4		556	MKVVRPRPTSIAALAVFLVVFSFGYLVTVSRVPDRAVLVQEDNNVARQLNELEWRIKSAVSQSNERSRDFVNIRNEIENIFRKNRERIASSLKPVVRAPSSVNQPIRAVEPNITANQLEQLRIELLPGMSHLRSQQDIQPAFELSKKRRGVSIAIGIPTVKRDKQTYLLDTIDSLLKALTDDDKQDVVITVMIAEWDIAYVRDVAEGIKSRFLSAIDLGLLEIISPPQSFYPSLDGLTLSFGDDHDRVRWRTKQNLDYAFMMMYARNKGRYYLQLEDDILSTPSFVARINGFVQESSAAMPNWVLLEFSALGFIGKLFHSSDLYRLASFFMMFHKDKPIDWLLDHFLFVKVCHPEHDMKMCGKEKAKVRIRYKPSLFQHVGQHSSLKGKIQKLKDRDFK…
Triadh_GT54_MGAT4_05578	Placozoa	Trichoplax adhaerens	XM_002112897	PORIFERA, alpha-1,3-mannosyl-glycoprotein 4-beta-N-acetylglucosaminyltransferase A-like, group ABD, uncharacterized, strain Grell-BS-1999	GT54	MGAT4		447	NTTAQSADMSLSNRIHAPSIQNYLPHLKKKPQALIPSLKIGKNKLGATIVVGIPTVKRSKESYLVKTLGSLFNSMSDEEKEITIVVVFIAEVTILHFSACYIFVLSSLLNDLLQRFSQYIASGLLEMIAPAADYYPDLTHLPLTLGDNIQRVRWRTKQNLDYAYLMMYVMNKGVYYVQLEDDVISAPNCISKMKNFAMKQRNQQWFVLLFSQLGFIGKLFRTENLVYMVNYMLMFHKDQPCDWLLDHILYSKVCSIDKSMRHCSLQKQKLSKRFRPSLFQHVGKHSSLAGKVQPLKDKSFRMGNLFVAHNNPPAKIKTTIKHHQSYSIEFAYNGKGMFWGIKPIKGDFIDIQLLKPVELRSICILSGNSEHPGDILNNAEVLVLQDGKEIKTENFVNIG…
Osclob_GT54_MGAT4_05579	Porifera	Oscarella lobularis	XM_065980827	PORIFERA, alpha-1,3-mannosyl-glycoprotein 4-beta-N-acetylglucosaminyltransferase A-like, LOC136192290, group ABD, chromosome 1	GT54	MGAT4		544	MKIVQFRRSPLFIAFGCLLIFFTLYFATNSHRNEAGEKFDVGQSSDDVVDSARLADLEWRVRRAVAQSNDRSKDLVDLRRLVATIDRSRGGGGDDGQRAVMTWGKTASSKDGRKNVTGLIAGMDHVTNANSLKPAICVSKDRQGVSLAIGIPTIRRDVQEYLHDTLQSLFTAMSSDEKQDAVVILMIAELDQDYCKEEIAKIESKFSIELNSGLLEIIVPPASYYPDMKLLPLTFGDPLERVQWRTKQNLDYAFLMTYAYKKAVYYLQVEDDVISTPGFPSSVMAFAQQQSASNPSWILLEFSALGFIGKLFRSDDIPKLTSFFLMFHKDKPIDWLLDHFLFVKVCHPEQDMKMCGKEKAKVRVRYKPSLFQHIGQHSSLKGKIQKLKDKDFKKNPMPP…
Corcan_GT54_MGAT4_05581	Porifera	Corticium candelabrum	XM_062657064	PORIFERA, alpha-1,3-mannosyl-glycoprotein 4-beta-N-acetylglucosaminyltransferase C-like, LOC134188860, group CEFG	GT54	MGAT4		499	MARLPVAQVALVIMLSFMFFLNAWLLLTDTVALHDGNLECEDRQKILLSTVTLLQDEIDRLKAMNGIDRVGRMRREVGAERDAIACNDSGLCAWDVGVNRTRARILGIQRKQKAFLVVGVPTVQRTGKGRQYLSTTLDSLLAQMSNADRKDVVIVVFAADFDTKRREEVTTLIQNSYTLHVQNGLIQVIQAPKSFYRPLSGLKRNFGDSESRVKWRSKQCLDYAFLLSYCTGLGHYYLQLEDDVMSSAAFLSAIKDFVAEQNKPWVTLDFSRLGFIGKLYHDHDLQRLAAFIKFLYDEQPVDFLYRYFNAILAQKKPIARTPSLFQHMGLESSLLGKVQQTKDLNFVDNSRDFHDSDNPPAVVSTTLDAFASYVAHLSYSASPGYFWGRPPVRGDTFTV…
Osclob_GT54_MGAT4_05582	Porifera	Oscarella lobularis	XM_065979644	PORIFERA, alpha-1,3-mannosyl-glycoprotein 4-beta-N-acetylglucosaminyltransferase C-like, LOC136191321, group CEFG	GT54	MGAT4		458	MITVGFVSSKSFGIVVVAGLFFLNAFLLFSGTLRFDRSESLSDVIETQKKRIEELELHGNATRTENRGVDIDKKKALIGGKQRNRKAFLAIGIPTVFTHNEYIWTTLDSLLAQMSDQDRADVIIIVFLADFDAHRRSETSRRARHDYALHLQSGLIQIVEAPKSFYPPLDDLKTNFGDAKERVRWRAKQCLDYSFLIAYSHGLANYYLQLEDDVIASADFISAIREFVAMQTKPWIALDFSELGFIGKLYRDQDLKRLAEFLKFFYEEQPVDYLYRYFNAILTQKKPISRTPSLFQHIGTKSSLAGKVQQRVDRHFSDASRMYDSDNPPASVTTSIDEFARYLAALAYGKAAGFFWGRPPVEGDTFRVSFQSKVVLRRVVVETGNREHPADVLRYGRLE…
Latcha_GT54_MGAT4A	Sarcopterygii (Coelacantha)	Latimeria chalumnae	XM_014497479	alpha-1,3-mannosyl-glycoprotein 4-beta-N-acetylglucosaminyltransferase A (MGAT4A)	GT54	MGAT4	MGAT4A	535	MRLRNGTVATVLLFLLSFLSLSWYNAWQNGKEKLIAYQREFLALRERLRVAEHRTLQRSSELNSILEQFRHAVADTNGSRNALSRFSDETQRLLEELTGKKALQVPNIYHYLPHLSNDNGLQPAVQVGLGRTGVSVVMGIPTVKRKVKSYLQETLHSLIDKLSPEERLDCVIVVFIGETDLDYVHSVVGSLEKEFSIEINSGLLEVISPPASYYPDLTNLKETFGDTKERVKWRTKQNLDYCFLMMYAQRKGVYYIQLEDDIIAKQNYFSTMKNFALQLSSEDWMILEFSQLGFIGKMFQSPDLNLIVEFIFMFYKEKPIDWLLDHILWVKVCNPEKDAKHCERQKSNLRIRFRPSLFQHVGLHSSLPGKIQKLTDKDFLKPLLHKIHVNPPAEVSSTL…
Latcha_GT54_MGAT4B	Sarcopterygii (Coelacantha)	Latimeria chalumnae	XM_014488055	alpha-1,3-mannosyl-glycoprotein 4-beta-N-acetylglucosaminyltransferase B (MGAT4B)	GT54	MGAT4	MGAT4B	554	MRLRNGTFLTALLLCMFAFVSLSWYRRAGPSRARSSARRTGDVADDYQREFLALRDRLHVAEQENLKRSKELGVILDEIKRAIAEKQALRDINRTWSNLSDETKLKLWNVTSSKLLEAPSIFHHLPHLIAKEDGLQPVVHLGQGRKGVSIALGIPSVKREVHSYLTDTLNSLISELNPQEKLDCVIIVLIAETDAQYASSVAENIKTMFPIEIRAGLIEVISPSPNFYPDFSRLKESFGDPRERVRWRTKQNLDYCFLMMYAQSKGTYYVQLEDDIVVRPNFLSTMKNFALQQPSEDWMILEFSQLGFIGKMFKSLDLSLIVEFILMFYKDKPIDWLLDHILWVKVCNPEKDAKHCDRQKANLRIRFKPSLFQHVGTHSSLAGKIQKLKDKDFGKQALH…
Latcha_GT54_MGAT4C	Sarcopterygii (Coelacantha)	Latimeria chalumnae	XM_006003453	predicted alpha-1,3-mannosyl-glycoprotein 4-beta-N-acetylglucosaminyltransferase C	GT54	MGAT4	MGAT4C	476	MRIILKYMDKMRFFRKRSAISLLGFLVLCLLFMNLYIEDSYVVERDKRLMKETSTHQLNSERYVHTFKDLSNFSGTINVTYRYLAGVPLPRKKYLTIGLSSVKRKKGNYLLETLKSIFDQSSYEELKEIIVVVHLADFDLSWCENVIQDISRKFAHHVISGRLMVIHAPEEYYPMLDGLKRNYNDPEDRVKFRSKQNVDYAFLLNFCSNLSDYYVMLEDDVRCSKNFFTAIKKVITSRESSYWVTLEFSKLGYIGKLYHSHDLPRLAHFLLMFYQEMPCDWLLIHFRGLLAQRDVIRFKPSLFQHMGYYSSYKGAENKLKDDDFEEDSFDIPDNPPASLYTNMNVFENYEAGKAYSSVDEYFWGKSPSSGDFFLIVFEKSVKVSRIKILTGTEDRQNDI…
Latcha_GT54_MGAT4F	Sarcopterygii (Coelacantha)	Latimeria chalumnae	XM_005988394	predicted alpha-1,3-mannosyl-glycoprotein4-beta-N-acetylglucosaminyltransferase C-like (MGAT4C-like), MGAT4F, LOC102346343	GT54	MGAT4	MGAT4F	468	MRCYLKRFVVASVSFIFMLIFIILSARNEVDTVPEEYKRWAGEITIQELHSSRNAMNFRELLNASAPMNVSYQYLAGFPSSKKKYLTVGLSSVKRKRGSYLTETLKSIFEQSTNDDLKEMVVVVHLADFDMGWNSKTAEEISRKFAHHIISGHLIIIHAPQEYYPPLAGLKRNYNDPEDRVKFRSKQNVDYAFLFSFSANLSNYYLMIEDDVRCAKSFFSAIKKVVTSREGSYWVTLEFSKLGFIGKLYHSSELSRLAQFLLLFYQEMPCDWLLVHFRVLLTQKDVIRFKPSLFQHVGLYSSFRGTANKLKDDDFEEDSFDIPDNPPATVHTDIPIFENYQPSKAYSNSEEYFWGKSPASRNYFTIVFAKPVRVSRIRILTGSEERQSDYLHHGVLEIG…
Latcha_GT54_MGAT4D-A	Sarcopterygii (Coelacantha)	Latimeria chalumnae	XM_005996602	predicted, alpha-1,3-mannosyl-glycoprotein 4-beta-N-acetylglucosaminyltransferase B-like, LOC102366175	GT54	MGAT4	MGAT4D	317	MPHIHMPVICRAGYLHINPLSFSLCFGTSQQTFEGNYNTKKHFWQQLQQTGDPLTLHNSSCDEDCSFDRDTSSLGKLFRSSDLPMIVEFFLMFYKDKPVDWLLDHLLWVKVCNPEKDAKHCDRQKANLRIRYKPSLFQHIGTRSSLVGKIQNLKDKDFGKQVLHKAHNNPTAEVDTSLKVYQQYGLEKAYRGENFFWAFTPVAGDHITFRFFKPLNVKSYLFRSGNAEHPGDKVYNTTVEVLPVDKSVLLKDSIGNGDFLKNQETATRYLRIGEFVNGEAKGTIDPSIGSIEAIRLFFLAESPVWVLISEVIISKSS
Latcha_GT54_MGAT4D-B	Sarcopterygii (Coelacantha)	Latimeria chalumnae	XM_006011066	predicted, alpha-1,3-mannosyl-glycoprotein 4-beta-N-acetylglucosaminyltransferase B-like, LOC102361763	GT54	MGAT4	MGAT4D	261	MVSGIIMQNAGSEELSQQASSKCGACTNAKMMRGTRDGVSAYYKEIVDLRQNLVAADKENKEQSKQLTQILNEIKRAIAEKRNTSQNLTDDMKLKFQNLTNKHLLHLTNVYLYLPHLLGNEESLKPNILLGQGRRDVSMVMGIPTVKREKESYLLNTIKSLFFAMSPEQKNDCIIIIFVAETDAQYVNKVTEDIKTTFPEEVQSGILEVISPPASYYPDLSNLKETFGDSKERVKWRTKQNLDYSFLMLYAQSKGTYYVQV
Latcha_GT54_MGAT4G	Sarcopterygii (Coelacantha)	Latimeria chalumnae	XM_064567031	PREDICTED: alpha-1,3-mannosyl-glycoprotein4-beta-N-acetylglucosaminyltransferase C-like, LOC135360302, chromosome 17	GT54	MGAT4	MGAT4G	477	MAIKYCRFLAYGFRRSIFLLVLIAFSILLLGKNRTNKARSYSDHFVPRQAVHTLTQVTLQKERIQQNKTFSIKDNVFNSLRIPYQYLLSTPPKTKRYLSIGISSVKRQKENYLLETIRSIFSQSSPNELEEMVLVIYLANFDASLNIDTAEEIETNFAAHINASRLIVITCSKDIYPTLEGLKRNFNDADDRVRYRSKQNVDYAFLANFCANISDYYLILEDDVICARNFLTVIKKYVTEKAGPSWTTLTFSKLGYIGKLYHNEDLPKLARFLLMFYDEMPCDWLLEHFHQSKAQKEMIRYKPSLFQHVGFYSSFRSTHNELKDDDFQELAIGLGDNPPASCYTDIEVYEKYGPEKAYENKGGFFWGKSLTSGSTFNVVFHQPISIQRLRIFTGSAEHR…
Allmis_GT54_MGAT4A	Sauropsida	Alligator mississippiensis	XM_014600337	alpha-1,3-mannosyl-glycoprotein 4-beta-N-acetylglucosaminyltransferase A (MGAT4A), chromosome 1	GT54	MGAT4	MGAT4A	535	MRLRNGTVATVLVFITTFLSLSWYTAWQNGKEKLIAYQREFHALKERLRIAEHRTLQRSSELNAILEQFKRAVAETNGSKDALNNFSDETLKLLKELTSRKSLQVPNIYYHLPHLLKNEGSLQPSVQIGLGRTGVSIVMGIPTVKRKVKSYLTETLHSLIDKLSPEEKLDCVMVVFIGETDLDYVQGVVASLEKEFSTEINSGLVEVISPPATYYPDLTNLKETFGDSKERVRWRTKQNLDYCFLMMYAQKKGIYYIQLEDDIVVKQNYFSTIKNFALQLASEDWMILEFSQLGFIGKMFQSPDITLIVEFIFMFYKEKPIDWLLDHILWVKVCNPEKDAKHCDRQKSNLRIRFRPSLFQHVGLHSSLAGKIQKLTDKDFLKPLLHKIHVNPPAEVSTS…
Allmis_GT54_MGAT4B	Sauropsida	Alligator mississippiensis	XM_006263522	alpha-1,3-mannosyl-glycoprotein 4-beta-N-acetylglucosaminyltransferase B (MGAT4B), chromosome 9	GT54	MGAT4	MGAT4B	546	MRLRHGTVLTLLLGCLCALLSLSWYGAFGGHKGDVVDIYQREFLALRDRLHAAEQESLKRSKELNLVLDEIKRAISEKQALRDINRTWSSLSDETKLKLWNITNKNVLHLPTIFHHLPHLLSKENSLQPAVHVGQGRTGVSIVMGIPSVKREVHSYLTDTLNSLISELTQQEKEDCVIVVLIAETDVQYTTGVAENIKTLFPKEIHSGLLEVISPSPHFYPDFSRLRESFGDPKERVRWRTKQNLDYCFLMMYAQSKGIYYVQLEDDIVAKPNYLSTMKNFALQQPSEEWMILEFSQLGFIGKMFKSLDLSLIVEFILMFYKDKPIDWLLDHILWVKVCNPEKDAKHCDRQKANLRIRFKPSLFQHVGTHSSLAGKIQKLKDKDFGKQALRKEHVNPPA…
Allmis_GT54_MGAT4B-B	Sauropsida	Alligator mississippiensis	XM_019478495	alpha-1,3-mannosyl-glycoprotein 4-beta-N-acetylglucosaminyltransferase B (MGAT4B), chromosome 9, AFE	GT54	MGAT4	MGAT4B	533	MAPSSRCCSDASARCSRCRGDVVDIYQREFLALRDRLHAAEQESLKRSKELNLVLDEIKRAISEKQALRDINRTWSSLSDETKLKLWNITNKNVLHLPTIFHHLPHLLSKENSLQPAVHVGQGRTGVSIVMGIPSVKREVHSYLTDTLNSLISELTQQEKEDCVIVVLIAETDVQYTTGVAENIKTLFPKEIHSGLLEVISPSPHFYPDFSRLRESFGDPKERVRWRTKQNLDYCFLMMYAQSKGIYYVQLEDDIVAKPNYLSTMKNFALQQPSEEWMILEFSQLGFIGKMFKSLDLSLIVEFILMFYKDKPIDWLLDHILWVKVCNPEKDAKHCDRQKANLRIRFKPSLFQHVGTHSSLAGKIQKLKDKDFGKQALRKEHVNPPAEVSTSLKTYQHFT…
Allmis_GT54_MGAT4F	Sauropsida	Alligator mississippiensis	XM_006275766	MGAT4C2, chromosome 14, alpha-1,6-mannosyl-glycoprotein4-beta-N-acetylglucosaminyltransferase, LOC102563452	GT54	MGAT4	MGAT4F	465	MRCSLKRCLSLAAALLAGLLLLLPGWAPRPQDPVAEEIRSWAHGVLLQQLQPGRSPPSLQELWNSSALRNISYRYLAGLPPPRTRFLTVGLSSVKRKRGHYLLDTLTSIFEQSTNEELNQMVVVVHLADSDMEWNVKVAKDITTKFPHHLLASRLLVIHAPQDFYPALEGLKRNYNDPEDRVKFRSKQNVDYAYLLSFAANLSTYYLMIEDDVQCSKSFFTSIRRVLASREGSYWVTLEFSKLGYIGKLYHSSDLPRLAQFLLLFYQEMPCDWLLVHFRLLLTQKEVIRFKPSLFQHVGLYSSFQGTINQLKDDEFKVDFLDLPDNPPATLFTDIAIFEDYLPIKAYSTMEGYFWGKSPTAGSHFTLVFHQPAHISCISIHTGSPERQSDYLHMGTVEL…
Allmis_GT54_MGAT4G	Sauropsida	Alligator mississippiensis	XM_006267789	PREDICTED: alpha-1,3-mannosyl-glycoprotein4-beta-N-acetylglucosaminyltransferase C-like, LOC102560247, chromosome 2	GT54	MGAT4	MGAT4G	532	MEKTRHCQLGAACQSTAGRSHKKIHEVPVTCVCLSHLRGTLLMLEPRQLRDPRGKTTMKTKKLQKALAWYWRTFPRIFLFLVIIIALFSIIWNKHQEECNCFKMEKAGKEGATHLQAICETLQNQNFTVKRSMMDPLPIPYEYLLGFPPTRKKYLSIGISSIQEKNRKYLLKTIESIFKRSSPMDLKEMVLVVYLANNHFYLNKKTATDIKDEFSSYIESGNLLVIYSSLASYPSLEGLKRSFFDKEKKIQAKSKQNVDYAYLVNFCASLSHYYLMLEDDVICANGFFSVIRQYIEDKNEPWTTVAFSKLGYIGKLYHNEDLPKLARFLLMFYSEMPSDWLLELFYQSKAQKKMITFTPSLFQHIGRISSFHNVENIFKDSEFHEDFGDFGDFIDASCY…
Anscygdom_GT54_MGAT4D	Sauropsida (aves)	Anser cygnoides domesticus	XM_048075004	alpha-1,3-mannosyl-glycoprotein 4-beta-N-acetylglucosaminyltransferase D (MGAT4D)	GT54	MGAT4	MGAT4D	497	MYQSQFLELRQRLLYAEKENKKRSRELSSALDEIKRIVAKRMNFTTNHTDDEKVLNFTRKLPLHLTNMYYYLPHLREYEDAIFPNVIVGQQRTGVSLVMGIPTVKREKQSYLMTTLHSLFYELSEEQKNDCVIIIFIAEVNEEYVNSVAESVKSSFPKEIQSGVLEIVSPPASYYPDLSNLRKTLGDSEDRVRWRTKQNLDYSFLMLYAQPKGTFYLQLEDDIIAKPDYIQSIKNFAAVQSQEWMILEFSQLGFIGKLFKSEDLPLIVEFFLMFYKDKPIDWLLDHLLWVKVCNPEKDAMHCEKEKAKIRIRAKPSLFQHMGIHSSLSGKIQNLKDKDFGSNVLYKAHNNPPAKVYTSLKVYQQYTLEKVYEGKDYFWASAPVTGDYIRFTFLKPLKVE…
Cotcotjap_GT54_MGAT4F	Sauropsida (Aves)	Coturnix japonica	XM_015885002	MGAT4C2, alpha-1,6-mannosyl-glycoprotein4-beta-N-acetylglucosaminyltransferase, chromosome 26, LOC107324722	GT54	MGAT4	MGAT4F	464	MRCSLKRSLTAVFVASFLLVLLLLFLLRRDSWQQQDPQEVDFRDLPLDTILKQGALHNLQDTDNLSILNNISYHLLAGFPSSHKKFLAVGLSSVRRPRGYYLPETLQSLFKQSSEEELQEMVVVVHLADADPRWNAQVAADISNRFAHHILLGRLVLIHAPREFYPTLEGLKRNYNDPEARVKFRSKQNVDYAFLVTFAANLSSYYLMIEDDVLSAKSFFTAIRKAVASQEGSNWATLEFSKLGYIGKLYRSSDLPRLAHFLLLFYQEMPCDWLLDHFRLLLTQKDVIRFKPSLFQHMGLYSSFQGTINRLEDDEFQADAMDLPDNPPAAVFTSMLVFENYEPSKAYSTATGYFWGKNPTVGSIFSVVFHQPARVSRVRVQTGSNERRGDFLRAGVLEL…
Cotcotjap_GT54_MGAT4D	Sauropsida (Aves)	Coturnix japonica	XM_015861060	alpha-1,3-mannosyl-glycoprotein 4-beta-N-acetylglucosaminyltransferase D (MGAT4D), chromosome 4	GT54	MGAT4	MGAT4D	533	MRLRSCRLLAALCLGAAFPLLWYAAWQGSRGNDLDTYQHQFMELHQRLLYAEKENKKRSHELSSALDEIKHIVAKRINLTTNHTDGMKLLNVTRKLPVHLTNLYYYLPHLREYEDAIFPNVIIGQQRTGVSLVIGIPTVKREKQSYLMSTLRSLLYGLSEKQKNDCVIIIFVAEVNAEYVNSVAERIKTSFPREVQSGVLEIISPPASYYPDLSNLKKTFGDSEDRVRWRTKQNLDYSFLMLYAQPKGTFYLQLEDDIIAKPDYIQSIENFAARQSPGWLFLEFSQLGFIGKLFKSEDLPLIVEFFLMFYKDKPIDWLLDHLLWVKVCNPEKNAAHCEKEKARLRIRAKPSLFQHMGLHSSLSGKIQNLKDKDFGISVLHHAHNNPPAKLDTSLRIYQQ…
Cygatr_GT54_MGAT4D	Sauropsida (aves)	Cygnus atratus	XM_035551190	alpha-1,3-mannosyl-glycoprotein 4-beta-N-acetylglucosaminyltransferase D (MGAT4D), chromosome 4	GT54	MGAT4	MGAT4D	532	MRLRQGQLLAVLCLGVACPLLWYAACPGSRDNDLAMYQSQFLELRQRLLYAEKENKKRSRELSSALDEIKRIVAKRMNLTTNHTDDEKVLNLTRKLPLHLTNMYYYLPHLREYEDAIFPNVIVGQQRTGVSLVVGIPTVKREKQSYLMTTLHSLFYELSEEQKNDCVIIIFIAEVNEEYVNSVAESVKSSFPKEIQSGVLEIISPPASYYPDLSNLRKTLGDSEDRVRWRTKQNLDYSFLMLYAHPKGTFYLQLEDDIIAKPDYIQSIKNFAAEQSQEWMILEFSQLGFIGKLFKSEDLPPIVEFFLMFYKDKPIDWLLDHLLWVKVCNPEKDAVHCEKEKAKIRIRAKPSLFQHMGIHSSLSGKIQNLKDKDFGNNVLYKAHNNPPAKVYTSLKVYQQ…
Falper_GT54_MGAT4D	Sauropsida (Aves)	Falco peregrinus	XM_055797417	alpha-1,3-mannosyl-glycoprotein 4-beta-N-acetylglucosaminyltransferase D (MGAT4D), chromosome 2	GT54	MGAT4	MGAT4D	438	MRLRPGALLPALCLGAAVPLLWYAAWQRSRGNELDMYQSQFLELRQRLLYAEKENKKRSHELSSALDEIKHVVAKRMNLTNHTDDTKWKMLNLTRKLPMHLTNMYYYLPHLREYEDAIFPDIIFGRQRTGVSLVMGIPTVKREKQDYLINTLHSLLYELSEEQKNDCVIIIFVAEVNAQYVNRVAESVKTSFPTEIQSGVLEVISPPASYYPDLSNLKKTLGDSEDRVRWRTKQNLDYSFLMLYAQPKGTFYLQLEDDIIAKPGYIQSIKDFAAKQSQEWMILEFSQLGFIGKLFKSEDLPLIVDFFLMFYKDKPIDWLMDHLLWVKVCNPEKDAIHCEKEKAKLRIRAKPSLFQHVGIYSSLAGKIQNLKDKDFGQNVLHKAHNNPPAKVDTSLRIYQ…
Falper_GT54_MGAT4F	Sauropsida (Aves)	Falco peregrinus	XM_005239597	predicted, alpha-1,6-mannosyl-glycoprotein4-beta-N-acetylglucosaminyltransferase-like, LOC101916943, chromosome 16	GT54	MGAT4	MGAT4F	467	MRCSLKRSVTAVLAASFLLLLLLLLHGGSQQEQDHPEVELRGLAPDTILQMLQPEGAQRILRDLDDLSVLHNISYHLLAGSPSPHKKFLAVGLASVRRPRGYYLPATLQSLFKQSTEEELQEMVVVVHLADADPGWNARVAANIAHKFAHQILLGRLLLIHAPHEFYPTLEGLKRNYNDPEERVKFRSKQNVDYAFLLAFSANLSSYYLMIEDDVWCAKSFLTAIRKALASQEGSNWATLEFSKLGYIGKLYRSSDLPRLARFLLLFYQEMPCDWLLVHFRLLLTQKDVIRFKPSLFQHMGLYSSFQGTVNRLEDDEFQADALDLPDNPPAALFTSMSIFENYEPLKAYSTAEGYFWGKDPAAGSVFSVVFQQPARVTRVRVRTGSSERRSDFLHAGVL…
Galgal_GT54_MGAT4A	Sauropsida (Aves)	Gallus gallus	XM_046908055	alpha-1,3-mannosyl-glycoprotein 4-beta-N-acetylglucosaminyltransferase A (MGAT4A), chromosome 1	GT54	MGAT4	MGAT4A	535	MRLRNGTVATVLVFITTFLSLSWYTAWQNGKEKLIAYQREFHALKERLRIAEHRTLQRSSELNAILEQFRRAVAETNGSKNALNNFSDETLKLLKELTSKKSLQVPNIYYHLPHLLKNEGSLQPSVQVGLGRTGVSIVMGIPTVKRKVKSYLTETLHSLIDKLSPEEKLDCVMVVFIGETDLDYVNNVVASLEKEFSTEINSGLVEVIAPPATYYPDLTNLKETFGDSKERVRWRTKQNLDYCFLMMYAQKKGVYYIQLEDDIVVKQNYFSTIKNFALQLASEDWMILEFSQLGFIGKMFQSPDITLIVEFIFMFYKEKPIDWLLDHILWVKVCNPEKDAKHCDRQKSNLRIRFRPSLFQHVGLHSSLAGKIQKLTDKDFLKPLLHKIHVNPPAEVSTS…
Galgal_GT54_MGAT4C-A	Sauropsida (Aves)	Gallus gallus	XM_015283519	chromosome 1	GT54	MGAT4	MGAT4C	487	MVTLPYAFLHMRHNLKYFDKMRCLRKRSAVSFLGVLVICLLFMNLYIEDGYVLEGDKQLIRETATHQLNPERYAHTYKDLSNFSGSINISYRYLAGTPLPRKRYLTIGLSSVKRKKGNYLLETIKSIFEQSSYEELKEITVVVQLADFDSGWCEGMVQDISQKFAHHIIAGRLIVIHVPEEFYPILDGLKRNYNDPEDRVKFRSKQNVDYAFLLNFCANLSDYYVMLEDDVRCSKNFLTTVKKVITSREGSYWVTLEFSKLGYIGKLYHSHDLPRLAHFLLMFYQEMPCDWLLIHFRGLLAQKEVIRFKPSLFQHMGYYSSYKGAENKLKDDDFEEESFDIPDNPPANLHTNMNVFENYEASKAYSSIDEYFWGKPPSTGDFYGIVFEKPIKISKIKVV…
Galgal_GT54_MGAT4B	Sauropsida (Aves)	Gallus gallus	XM_040682745	alpha-1,3-mannosyl-glycoprotein 4-beta-N-acetylglucosaminyltransferase B (MGAT4B), chromosome 13	GT54	MGAT4	MGAT4B	546	MRLRSGTALTLLLGCLCALLSLSWYGAFGGHKGDVVDIYQREFLALRDRLHAAEQESLKRSKELNLVLEEIKRAVSEKQALRDINRTWSSLSDETKLKLWNITNKNVLHLPTIFHHLPHLLSKENSLQPAVHVGQGRTGVSVVMGIPSVKREVHSYLTDTLSSLISELTQQEKEDSVIVVLIAETDTQYTAGVAENIKNLFPKEIHSGLLEVISPSPHFYPDFSHLRESFGDPKERVRWRTKQNLDYCFLMMYAQSKGIYYVQLEDDIVAKPNYLSTMKNFALQQPSEEWMILEFSQLGFIGKMFKSLDLSLIVEFILMFYKDKPIDWLLDHILWVKVCNPEKDAKHCDRQKANLRIRFKPSLFQHVGTHSSLAGKIQKLKDKDFGKHALRKEHVNPPA…
Galgal_GT54_MGAT4B-B	Sauropsida (Aves)	Gallus gallus	XM_046927159	alpha-1,3-mannosyl-glycoprotein 4-beta-N-acetylglucosaminyltransferase B (MGAT4B), chromosome 13, AFE	GT54	MGAT4	MGAT4B	546	MHVSTMLCVSPSSLRRNCSVCDRPQLHKSKFGGDVVDIYQREFLALRDRLHAAEQESLKRSKELNLVLEEIKRAVSEKQALRDINRTWSSLSDETKLKLWNITNKNVLHLPTIFHHLPHLLSKENSLQPAVHVGQGRTGVSVVMGIPSVKREVHSYLTDTLSSLISELTQQEKEDSVIVVLIAETDTQYTAGVAENIKNLFPKEIHSGLLEVISPSPHFYPDFSHLRESFGDPKERVRWRTKQNLDYCFLMMYAQSKGIYYVQLEDDIVAKPNYLSTMKNFALQQPSEEWMILEFSQLGFIGKMFKSLDLSLIVEFILMFYKDKPIDWLLDHILWVKVCNPEKDAKHCDRQKANLRIRFKPSLFQHVGTHSSLAGKIQKLKDKDFGKHALRKEHVNPPA…
Galgal_GT54_MGAT4F	Sauropsida (Aves)	Gallus gallus	XM_046904093	predicted alpha-1,3-mannosyl-glycoprotein 4-beta-N-acetylglucosaminyltransferase C, chromosome 26, MGAT4C2, MGAT6	GT54	MGAT4	MGAT4F	464	MRCSPKRSLTAVIAASFLLLLLLLLLHRGSWQDPQEVQFRDLPSDAVLKILKQGSLHILQDTDNLCALHNISYHLLAGSPLPHKKFLAVGLSSVRRPRGYYLPDTLQSLFKQSSEEELQEMVVVVHLADADPIWNAQVAADISHRFAHHILLGRLVLIHAPHEFYPTLEGLKRNYNDPEERVKFRSKQNVDYAFLFTFAANLSSYYLMIEDDVWSAKSFFTAIRKAVASQEGSNWATLEFSKLGYIGKLYRSSDLPRLARFLLLFYQEMPCDWLLTHFRLLLTQKDVIRFKPSLFQHMGLYSSFQGTVNRLEDDEFQADAMDLPDNPPAALFTNMVVFENYEPSKAYSTARGYFWGKNPAVGSIFSIVFHQPARVTRVRVQTGSSERPGDFLHAGVLEL…
Galgal_GT54_MGAT4D	Sauropsida (Aves)	Gallus gallus	XM_040669995	predicted Gallus gallus alpha-1,3-mannosyl-glycoprotein4-beta-N-acetylglucosaminyltransferase D (MGAT4D, chromosome 4	GT54	MGAT4	MGAT4D	527	MRLRSGWLLAALCLGAAFPLLWYAAWEGSRGNDLDTYQHQLLELRQRLLYAEKENSKRSHELSSVLGEIKHIVAKRINLTTNHTDGMKVLNVTGKLPMHLTNLYYYLPHLREYEDAIIPNIVIGQQRTGVSLVMGIPTVKREKQSYLMSTLHSLLYGLSEKQKNDCVIIIFVAEVNAEYVNSVAESVKTSFPREVQSGLLEIISPPASYYPDLSNLKKTFGDSEDRVRWRTKQNLDYSFLMLYAQPKGTFYLQLEDDIIAKPDYIQSIENFAAEQSQEWMVLEFSQLGFIGKLFKTEDLPLIVEFFVMFYKDKPIDWLLDHLFWVKVCNPEKNAAHCEKEKARLRIRAKPSLFQHMGLHSSLSGKIQNLKDKDFGRSVLHKAHNNPPAKLHTSLRIYQQ…
Lepcor_GT54_MGAT4D	Sauropsida (Aves)	Lepidothrix coronata	XM_017820345	alpha-1,3-mannosyl-glycoprotein 4-beta-N-acetylglucosaminyltransferase D (MGAT4D)	GT54	MGAT4	MGAT4D	535	MRLRHGQLLAGLCLGATFPLLWFAAWQGSRGNDLDTYESQFLQLRQRLLYAEKENKRRSHELSSALDEIRRIVATRANLTANLTDDMKLKILNLARKLPMHLTNMHYYLPHLREYEDGIFPNVIFGQQRTGVSLVMGIPTVKREKKNYLISTLHSLLHGLSEEQEKDCVIIIFVAEVNADYVKSVAESIKTSFPREIQSGVLEVISPPASYYPDLSNLKKTFGDSEDRVRWRTKQNLDYSFLMLYAQPKGTLYLQLEDDIIAKPDYIASIKSFAAQQSQDWMVLEFSQLGFIGKLFKSEDLPLIVEFFLMFYKDKPVDWLIDHLLWVKVCNPEKDATHCEQEKSKFRIRAKPSLFQHMGIHSSLAGKIQNLKDKDFGKNVLHKAHKNPPAKVDTSLRIY…
Melgal_GT54_MGAT4A	Sauropsida (Aves)	Meleagris gallopavo	XM_003203141	alpha-1,3-mannosyl-glycoprotein 4-beta-N-acetylglucosaminyltransferase A (MGAT4A), chromosome 1	GT54	MGAT4	MGAT4A	535	MRLRNGTVTTVLVFITTFLSLSWYTAWQNGKEKLIAYQREFHALKERLRIAEHRTLQRSSELNAILEQFRRAVAETNGSKNALNNFSDETLKLLKELTSKKSLQVPNIYYHLPHLLKNEGSLQPSVQIGLGRTGVSIVMGIPTVKRKVKSYLTETLHSLIDKLSPEEKLDCVMVVFIGETDLDYVNNVVASLEKEFSTEINSGLVEVIAPPATYYPDLTNLKETFGDSKERVRWRTKQNLDYCFLMMYAQKKGVYYIQLEDDIVVKQNYFSTIKNFALQLASEDWMILEFSQLGFIGKMFQSPDITLIVEFIFMFYKEKPIDWLLDHILWVKVCNPEKDAKHCDRQKSNLRIRFRPSLFQHVGLHSSLAGKIQKLTDKDFLKPLLHKIHVNPPAEVSTS…
Taegut_GT54_MGAT4D	Sauropsida (Aves)	Taeniopygia guttata	XM_041715986	alpha-1,3-mannosyl-glycoprotein 4-beta-N-acetylglucosaminyltransferase D (MGAT4D), chromosome 4	GT54	MGAT4	MGAT4D	535	MRLRLGQVLPALCLGAAFPLLWYAVWQGSRGNDLDMYQHHLLELQQRLLYADKENKKRSHELSSALDEIKHIVARRMNMTKNHTGDLKWKELNLPRKLPMTLTNIYYYLPHLQEYEDAIFPNVIFGQQRTGVSLVMGIPTVKREKQNYLIDTLHSLLYQLSEEQKKDCIIIIFIAEVDTEYVKSVAESVKTSFPREVQSGVLEVISPPASYYPDLSNLKKTLGDSEDRVRWRTKQNLDYSFLMLYAQPKGTFYLQLEDDIIAKPDFIESIKSFVAQQSQDWMVLEFSQLGFIGKLFKSEDLPLIVEFFLMFYKDKPIDWLIDHLLWVKVCNPEKDATHCEKEKSKLRIRAKPSLFQHMGLYSSLAGKIQNLKDKDFGKNLLHKAHNNPPAKVDTSLRIY…
Chemyd_GT54_MGAT4A	Sauropsida (Testudines)	Chelonia mydas	XM_043537338	alpha-1,3-mannosyl-glycoprotein 4-beta-N-acetylglucosaminyltransferase A (MGAT4A), chromosome 1	GT54	MGAT4	MGAT4A	534	MRLRNGTVATVLVFITFLSLSWYTAWQNGKEKLIAYQREFHALKERLRIAEHRTLQRSSELNAILEQFRRAVAETNGSKDALNNFSDETLKLLKELISRKSLQVPNIYYHLPHLLKNEGSLQPSVQIGLGRTGVSIVMGIPTVKRKVKSYLTETLHSLIDKLSPEEKLDCVMVVFIGETDLDYVHSVVAILEKEFSTEISSGLVEIISPPATYYPDLTNLKETFGDSKERVRWRTKQNLDYCFLMMYAQKKGIYYIQLEDDIVVKQNYFSTIKNFALQLSSEDWMILEFSQLGFIGKMFQSPDITLIVEFIFMFYKEKPIDWLLDHILWVKVCNPEKDAKHCDRQKSNLRIRFRPSLFQHVGLHSSLAGKIQKLTDKDFLKPLLHKIHVNPPAEVSTSL…
Chemyd_GT54_MGAT4B	Sauropsida (Testudines)	Chelonia mydas	XM_037906096	alpha-1,3-mannosyl-glycoprotein 4-beta-N-acetylglucosaminyltransferase B (MGAT4B), chromosome 8	GT54	MGAT4	MGAT4B	546	MRLRHGTFLTLLLGCLCALLSLSWYGAFSGHKGEVVDIYQREFLALRDRLHAAEQESLKRSKELNLVLDEIKRAISEKQALRDVNRTWSSLSDETKLKLWNITNKNVLHLPTIFHHLPHLLSKENSLQPAVHVGQGRTGVSIVMGIPSVKREVHSYLTDTLNSLISELTQQEKEDTVIVVMIAETDEQYTTGVAENIKNLFPKEIHSGLLEVISPSPHFYPDFSRLRESFGDPKERVRWRTKQNLDYCFLMMYAQSKGIYYVQLEDDIVAKPNYLSTMKNFALQQPSEEWMILEFSQLGFIGKMFKSLDLSLIVEFILMFYKDKPIDWLLDHILWVKVCNPEKDAKHCDRQKANLRIRFKPSLFQHVGTHSSLAGKIQKLKDKDFGKQALRKEHVNPPA…
Chemyd_GT54_MGAT4C-A	Sauropsida (Testudines)	Chelonia mydas	XM_007065055	MGAT4C, chromosome 1	GT54	MGAT4	MGAT4C	477	MKLTLKYLDKMRCLRKRSAVSFLGVLVICLLFMNLYIEDGYVLEGDKQLIRETATHQLNSERYVHTFKDLSNFSGSINVSYRYLAGTPLPRKRYLTIGLSSVKRKKGNYLLETIKSIFEQSSYEELKEITVVVHLADFDSSWCEGMVQDISQKFAHHIIAGRLMVIHAPEEYYPVLDGLKRNYNDPEDRVKFRSKQNVDYAFLLNFCANLSEYYVMLEDDVRCSKNFLTAVKKVITSREGSYWVTLEFSKLGYIGKLYHSHDLPRLAHFLLMFYQEMPCDWLLIHFRGLLAQKDVIRFKPSLFQHMGYYSSYKGAENKLKDDDFEEDSFDIPDNPPANLHTNINVFENYEASKAYSSIDEYFWGKAPSTGDLYVIVFEKPIKINKIKVITGTEDRQNDI…
Chrpicbel_GT54_MGAT4A	Sauropsida (Testudines)	Chrysemys picta bellii	XM_005283222	alpha-1,3-mannosyl-glycoprotein 4-beta-N-acetylglucosaminyltransferase A (MGAT4A), chromosome	GT54	MGAT4	MGAT4A	535	MRLRNGTVATVLFFITSFLSLSWYTAWQNGKEKLIAYQREFHALKERLRIAERRTLQRSSELNAILEQFRRAVAETNGSKDALNNFSDETLKLLKELTSRKSLQVPNIYYHLPHLLKNEGSLQPSVQIGLGRTGVSIVMGIPTVKRKVKSYLTETLHSLIDKLSPEEKLDCVMVVFIGETDLDYVHSVVASLEKEFSTEISSGLVEIISPPATYYPDLTNVKETFGDSKERVRWRTKQNLDYCFLMMYAQKKGIYYIQLEDDIVVKQNYFSTIKNFALQLSSEDWMILEFSQLGFIGKMFQSPDITLIVEFIFMFYKEKPIDWLLDHILWVKVCNPEKDAKHCDRQKSNLRIRFRPSLFQHVGLHSSLAGKIQKLTDKDFLKPLLHKIHVNPPAEVSTS…
Chrpicbel_GT54_MGAT4F	Sauropsida (Testudines)	Chrysemys picta bellii	XM_042846922	MGAT4C2, alpha-1,6-mannosyl-glycoprotein4-beta-N-acetylglucosaminyltransferase, LOC101936161	GT54	MGAT4	MGAT4F	464	MRCFPKRLLATALTLLALLLLLSLCLQRPEDPLVEEVKRWVQEMVLQQLQPDGNLRSFQELWNASASRNVSYRYLAGHAPSRKKFLTVGLSSIKRKRGNYLLDTLKSIFKQSTQEELEEMVVVVHLADPDSEWNTQVVTDITARFTPHLLRGQLLVIHAPPECYPPLEGLKRNYNDAENRVQFRSKQNVDYAYLLSFAANLSSYYLMIEDDVQCSKSFFTAIRKAVASREGSYWVTLEFSKLGYIGKLYHSSDLPQLSQFLLLFYQEMPCDWLLGHFRLLLTQKEVIRFKPSLFQHIGLYSSFQGAVNRLKDDDFEADSLDLPDNPPAVMFTDIDTFENYLPSKAYSTMPEYFWGKAPSAGSHFTIVFHQPARISRLQVHTGSEEHHTDYLHSGAVELG…
Chrpicbel_GT54_MGAT4G	Sauropsida (Testudines)	Chrysemys picta bellii	XM_005290833	PREDICTED: alpha-1,3-mannosyl-glycoprotein4-beta-N-acetylglucosaminyltransferase C-like, LOC101937266, chromosome 4	GT54	MGAT4	MGAT4G	486	MKTRNLPKALAWYWRTFPRLFFLLVLFIILFAIIWSQNKKECNCFKMGKPGLTPFQATAGEEEMAGLAAAVCEIPQNQNFTVKGNVIDPLPIPYEYLLGSHPTRKRYLSIGISSIHRKNKYYLMRTIESIFSQSSPEELKEIVLVVYLANNDSTLNKQTAKEIKDGFSSHIDEGNLLVICSSLASYPSLQGLQRNFWDKDQSVQHRSKQNVDYAFLVNFCASLSHYYLMLEDDVVCANGFLSIIQQFIRERMEPWTTVAFSTLGYIGKLYHNEDLPKLARFLLLFYDVMPCDWLLELFHQSKAQKEIITFRPSLFQHIGRISSFHTMETIFKDPEFQEDFGDFGDFPAVSCYTDISVFDDYVPEEVCPPGKGVFWGRNVTSGSSFTIVFETPIILQKLQ…
Gopevg_GT54_MGAT4D	Sauropsida (Testudines)	Gopherus evgoodei	XM_030563736	alpha-1,3-mannosyl-glycoprotein 4-beta-N-acetylglucosaminyltransferase D (MGAT4D), chromosome 5	GT54	MGAT4	MGAT4D	535	MRLKPGSIVTFLCLSAAFSFVCFTAWSRSGGSGLDIYQSQFLELHQRLLYAEKENKKRSHELSIVLDAIKRVVAERLNSTANHTDAMKWKVLNLTSKLPLHLTNIHYYLPHLRDRENSLYPNVVIGQGRTGVSLVMGIPTVKRGKQSYLLGTLNSLFYEMTAEQKNDCVVVIFVAEVNAEYVNSIAESVKISFPNEVQSGVIEVISPLASYYPDLSNLKETFGDSKERVRWRTKQNLDYSFLMLYAQPKGTFYLQLEDDIVAKPQYFEKIKNFALEQPSDEWMILEFSQLGFIGKLFRTKDLPLIVEFFLMFYKDKPIDWLLDHLLWVKVCSPEKDPKHCEGQKAYVRIRSKPSLFQHVGIHSSLAGKIQNLKDKDFDKNMLHKAHVNPPAKVTTSLRI…
Pelsin_GT54_MGAT4A	Sauropsida (Testudines)	Pelodiscus sinensis	XM_025178619	alpha-1,3-mannosyl-glycoprotein 4-beta-N-acetylglucosaminyltransferase A (MGAT4A), chromosome	GT54	MGAT4	MGAT4A	535	MRLRNGTVATVLVFITSFLSLSWYTAWQNGKEKLIAYQREFHALKERLRIAEHRTLQRSSELNAILEQFRRAVAETNGSKDALNSFSDETLKLLKELTSRKSLQVPNIYYHLPHLLKNEGSLQPSVQIGLGRTGVSIVMGIPTVKRKVKSYLTETLHSLIDKLSPEEKLDCVMVVFIGETDLDYVHSVVASLEKEFSTEISSGLVEIISPPASYYPDLTNLKETFGDSKERVRWRTKQNLDYCFLMMYAQKKGIYYIQLEDDIVVKQNYFSTIKNFALQLSSEDWMILEFSQLGFIGKMFQSPDITLIVEFIFMFYKEKPIDWLLDHILWVKVCNPEKDAKHCDRQKSNLRIRFRPSLFQHVGLHSSLAGKIQKLTDKDFLKPLLHKIHVNPPAEVSTS…
Pelsin_GT54_MGAT4G	Sauropsida (Testudines)	Pelodiscus sinensis	XM_025181842	PREDICTED, Pelodiscus sinensis alpha-1,3-mannosyl-glycoprotein4-beta-N-acetylglucosaminyltransferase C, LOC102460254	GT54	MGAT4	MGAT4G	488	MTVKTCNIQKALAWYWRTLPRIFFLLLLFIILFTIIWKKNKEECNCFKMGKPGLTPFNATAGEKETADLEAAVCEMPQNQNFTVKGTVIDPLPIPYDYILGSRPTRKRYLSIGISSIHRKNKNYLLQTIESIFSQSSPEEIKAIVLVVYLANNDSTLNKQTAKEIKDQFSSHTDEGNLLVVCSSLASYPSLQSLQRNFWDKDERIQHRSKQNVDYAFLVNFCASLSHYYLMLEDDVVCASGFLSIIQQFIHERREPWTTVSFSTLGYIGKLYHNEDLPKLARFLLLFYDVMPCDWLLELFYQSKAQKEIITFRPSLFQHIGRISSFHTMENALKDPEFQEDFGDFGDFPAASCYTDIPVFDNYMPEKVCPPGKGVFWGRNVLSGSTFTIVFETPIILQK…
Tercartri_GT54_MGAT4F	Sauropsida (Testudines)	Terrapene carolina triunguis	XM_026660166	MGAT4C2, alpha-1,6-mannosyl-glycoprotein4-beta-N-acetylglucosaminyltransferase, LOC112102951	GT54	MGAT4	MGAT4F	464	MRCFPKRLLATALTLLGLLLLLSLCLQRPKDPLVEEVKRWVQEMVLQQLQPDGNLRSFQELWNASASRNVSYRYLAGHPPSRKKFLTVGLSSVKRKRGNYLLDTLKSIFKQSTQEELAEMVVVVHLADPDSEWNTQVVTDITARFTPHLLQGQLLVIHAPPECYPPLEGLKRNYNDAENRVQFRSKQNVDYAYLLSFAANLSSYYLMIEDDVQCSKSFFTAIRKAVASREGSYWVTLEFSKLGYIGKLYHSSDLPQLAQFLLLFYQEMPCDWLLGHFRLLLTQKEVIRFKPSLFQHIGLYSSFQGAVNRLKDNDFEADSLDLPDNPPAVMFTDIDTFENYLPSKAYGTMPEYFWGKAPSAGSHFTIVFHQPARISRLQVHTGSEEHHTDYLHSGAVELG…
Trascrele_GT54_MGAT4D	Sauropsida (Testudines)	Trachemys scripta elegans	XM_034772756	alpha-1,3-mannosyl-glycoprotein 4-beta-N-acetylglucosaminyltransferase D (MGAT4D), chromosome 5	GT54	MGAT4	MGAT4D	536	MRLKPGSIVTFLCLSAAFSFVCFTAWSRSGGSGLDMYQSQFLELHQRLLYAEKENKKRSRELSIVLDAIKRVVAERLNSTANHTDAMKWKVLNLTSKLPLHLTNIHYYLPHLREHENSLYPNVVIGQGRTGVSLVMGIPTVKRGKQNYLLSTLNSLFYEMSAEQKNDCVVVIFVAEVNAEYVNSIAESVRTSFPNEVQSGVIEVISPLASYYPDLSNLKETFGDSKERVRWRTKQNLDYSFLMLYAQPKGTFYLQLEDDIVAKPQYIQKIKNFALEQPSDEWMILEFSQLGFIGKLFRTKDLPLIVEFFLMFYKDKPIDWLLDHLLWVKVCSPEKDPKHCEGQKAYLRIRSKPSLFQHVGIHSSLAGKIQNLKDKDFGKNMLHKAHVNPPAKVTTSLRI…
Melgal_GT54_MGAT4F	Sauropsida (Aves)	Meleagris gallopavo	XM_010724026	MGAT4C2, chromosome 28, alpha-1,6-mannosyl-glycoprotein4-beta-N-acetylglucosaminyltransferase, LOC100550363	GT54	MGAT4	MGAT4F	467	MRVSLKRSLTAVFAASFLLLLLLLLLLHRGSWQQQDFQQVEFRDPPSDTVLKILKQRALHIHQDTDNLSALNNISYYVLAGSPSPHKKFLAVGLSSVRRPRGYYLPDTLQSLFKQSSEEELQEMVVVVHLADANPSWNAQVAADISQRFAHHILLGRLVLIHAPHEFYPTLEGLKRNYNDPEARVKFRSKQNVDYAYLVTFAANLSSYYLMIEDDVLSAKSFFTAIRKAVASQEGSNWATLEFSKLGYIGKLYRSSDLPRLARFLLLFYQEMPCDWLLDHFRLLLTQKDVIRFKPSLFQHMGLYSSFQGNINRLEDDEFKADAMDLPDNPPAAVFTSMLVFENYEPSKAYSTAKGYFWGKNPAAGSIFCIVFHQPARVTRVRVQTGSNERHGDFLHAGV…
Cioint_GT54_MGAT4_05424-A	Urochodata (Tunicata)	Ciona intestinalis	XM_002120914	MGAT4A-like, alpha-1,3-mannosyl-glycoprotein 4-beta-N-acetylglucosaminyltransferase B-like, LOC100181865, chromosome 5	GT54	MGAT4		504	MVLPSSMRVFLIICFAMSFGALIINTNIMLSVHNVVSKKRLSSMFHDELRHVLYDINGPFYRRNEIEINKQLPLGHMPQTLISGINQAKDDIDASPFLYQKNFTPSVVLGHGHYNKDSFVIGIPSVKREGVSYLETTIRSLCRSMYPVNENKTSIVVFLAETDMDYVHKTMGEVYNTFTREVDTGLLQVISPPTHLYPSFNLPQTLGDPSERVQWRSKEVFDAAYLMFVCRNKADYYLMLEDDVIAVKGFVESMKKIVAENKETDFGYISLSTFNSIGKLFRRRDIPAWASFFFTFYGLKPIDWLMLDVMRIQSCNPEKSSSECEANIKKRMPQFSKGLFQHIGKMSSLAGKKQLITDTKFSREPQATNPHVNIKAEVSTTLTSADLSTANELYIDSGG…
Cioint_GT54_MGAT4_05426-B	Urochodata (Tunicata)	Ciona intestinalis	XM_002127104	MGAT4A-like, alpha-1,3-mannosyl-glycoprotein 4-beta-N-acetylglucosaminyltransferase B-like, LOC100187449, chromosome 10	GT54	MGAT4		354	MVRFQSKHTVWVVILILYGLSTVYYIALTNSRNFFRLKNEVQKEIALQASKSFHGTVADVQNNVAPTQKVGSSSKYSHPLYPGFPLSGDLANPIPGFKLGHASKQTKVVIGIPTIQREGISYLHQTIDSLLKNIEPRRNDTAIVIYIGELDTEFVRSQAREISENFPNEVEDGTLQVISPPLNFYPDWEEVLPPSFGDPKERIKWRSKQNLDQIFLMMYIYHMHPAYYLMLEDDVLSSVGYMDSIIKHAESIESTDYFFVSFCSLGAIGKLFRARTLPSYAAFIHIFWNRKPLDWLQIDYVGTEVCSYDESQKECFARRKEYMKEYRPALFQHIGRISSLKGKQQLLKDNSFVG
Cioint_GT54_MGAT4_05430-C	Urochodata (Tunicata)	Ciona intestinalis	XM_002126705	MGAT4A-like, alpha-1,3-mannosyl-glycoprotein 4-beta-N-acetylglucosaminyltransferase B-like, LOC100183416, chromosome 2	GT54	MGAT4		356	MRKFRQICYAAALFVVCFVLATFTFVIRDNQRNTAKEYEIDKFVNRNKENKNVIRKIEKVNKLIDPTTAASKHITTSKFSKFLEIGSTVNSLNNTNFNVKPRLRLGKLRKRPLVTIGVPSVLRRRHDYLQDTLRSLLKGLSDNLRKDVNILVYVAEVNSTFVEEQMAALLGNYFSEIQEGIVQVIGPPFKQPEDWESKLFLNFGDSLSRVRWRSRQNLDMFNLLSYAIATDDPQYFLMMEDDVLANEGYMQDILSYVESKPTKSWDYCSFSSVGGAGKIFHRESAREFLAMLKLFWYAKPLDWLLWDFVRVKVCGYSDTSDICDEKIEKRARKYFAPLFKHTGVVSSRTNPMFDNR
