# Supplementary material for: Evolutionary analyses of the animal glycosyltransferase family 54 reveals two β1,4-N-acetylglucosaminyltransferase families
Source: iScience. 2025 Oct 15;28(11):113788. doi: 10.1016/j.isci.2025.113788 (PMC12616123; doi:10.1016/j.isci.2025.113788)
Supplement: Table S2. Sequences of primers and cDNA used for the construction of expression vectors [file mmc3.xlsx]

## Sheet: Supplementary Table S2
Supplementary Table S2: Sequences of primers and cDNA used for the construction of expression vectors
Plasmid name	Forward primer	Reverse primer
pCR-Bluntll-TOPO/mouse MGAT4C	GATGTTACAGCAGTTGAAAGGAGAGG	AGCTAGGAAGTCCAAATACTGATGCTTC
pcDNA6 myc-HisA/mouse MGAT4C	AGTAAGCTTGAGAGGATGCTTAAATTTTA	ATTCTCGAGGGAAGTCCAAATACTGATGC
pcDNA6 myc-HisA/mouse MGAT4D	ATCCAGCACAGTGGCGGCCGCTCGCCACCATGTGCCTGGGAGAAAGTGTTGGGG	GTTCGAAGGGCCCTCTAGACTCGAGGTAATAATTATCCTTGAGGTGCTGTTCTCG
pEF1 V5-HisA/mouse MGAT4A	TTGGTACCGAGCTCGGATCCGCCACCATGAGGCTCCGAAATGG	GGCCGCCACTGTGCTGGATAACTGGTGACTTTTTTAATAT
pEF1 V5-HisA/mouse MGAT4B	GTAAGCTTGGTACCGAGCTCGGATCCGCCACCATGAGGCTCCG	GGCCGCCACTGTGCTGGATAGTCGGCCTTTTTCAGAAAGA
pEF1 V5-HisA/mouse MGAT4C	TTGGTACCGAGCTCGGATCCGCCACCATGCTTAAATTTTATCAAAT	GGCCGCCACTGTGCTGGATAGGAAGTCCAAATACTGATGC
pEF1 V5-HisA/mouse MGAT4D	TTGGTACCGAGCTCGGATCCGCCACCATGTGCCTGGGAGAAAGTGT	GCGGCCGCCACTGTGCTGGATAGTAATAATTATCCTTGAGGT
pEF1 V5-HisA/chicken MGAT4F	TTGGTACCGAGCTCGGATCCGCCACCATGCGGTGCTCCCCGAAACG	GGCCGCCACTGTGCTGGATAGGTGCCTGCAGTCCAAATAC
pcDNA-IH/chicken MGAT4F (Gln60-C-term)	ACCATCACCATCACGAATTCCAGGACACGGACAACCTCTG	GGCCCTCTAGACTCGAGTCAGGTGCCTGCAGTCCAAATAC
pEF1 V5-HisA/mouse MGAT4E	CTCGGATCCGCCACCATGGAGGGCGGTTT	GCAGAATTCTGAGTCGTCGTCGTAGTCGT
pEF1 V5-HisA/mouse MGAT4F	CTCGGATCCGCCACCATGCCGAAAACTGC	GCAGAATTCGAGCAGTCTCCAACTTTCCT
pEF1 V5-HisA/chicken MGAT4C	CTCGGATCCGCCACCATGGTTACACTGCC	GCAGAATTCTTGGGAAGAGGTTTGACTGG
pEF1 V5-HisA/medaka MGAT4C-rA	TTGGTACCGAGCTCGGATCCGCCACCATGAGGCTGGTGTGGAAATC	GCTGGATATCTGCAGAATTCCTGACTGGGGGGCTGTGTAG
pEF1 V5-HisA/medaka MGAT4C-rB	TTGGTACCGAGCTCGGATCCGCCACCATGAGGCTGCTATGGAAGTC	GCTGGATATCTGCAGAATTCTTGGCTGGCAGGCTGTGTGG
pEF1 V5-HisA/medaka MGAT4D	TTGGTACCGAGCTCGGATCCGCCACCATGAGGATTTATCCTTTAAG	GCTGGATATCTGCAGAATTCAACTTTTATGTGAACCTCAC
pEF1 V5-HisA/mmMGAT4D-mmLec(A)-1	TTGGTACCGAGCTCGGATCCGCCACCATGTGCCTGGGAGAAAGTGT	TTGAGAAGCAATGGCTTCATGTAATCATTATCCTTGAGGT
pEF1 V5-HisA/mmMGAT4D-mmLec(A)-2	ACCTCAAGGATAATGATTACATGAAGCCATTGCTTCTCAA	GGCCGCCACTGTGCTGGATAACTGGTGACTTTTTTAATAT
pEF1 V5-HisA/mmMGAT4D-mmLec(B)-1	TTGGTACCGAGCTCGGATCCGCCACCATGTGCCTGGGAGAAAGTGT	GCATGCTTTCCAAAGTCTTTATCCTTGAGGTGCTGTTCTC
pEF1 V5-HisA/mmMGAT4D-mmLec(B)-2	GAGAACAGCACCTCAAGGATAAAGACTTTGGAAAGCATGC	GGCCGCCACTGTGCTGGATAGTCGGCCTTTTTCAGAAAGA
pEF1 V5-HisA/mmMGAT4D-olLec(D)-1	TTGGTACCGAGCTCGGATCCGCCACCATGTGCCTGGGAGAAAGTGT	GTCTGCTTCATGAAGTCTTTATCCTTGAGGTGCTGTTCTC
pEF1 V5-HisA/mmMGAT4D-olLec(D)-2	GAGAACAGCACCTCAAGGATAAAGACTTCATGAAGCAGAC	GCTGGATATCTGCAGAATTCAACTTTTATGTGAACCTCAC
cDNA	Synthesized sequence
mouse MGAT4E (codon optimization for mouse)	ggatccGCCACCATGGAGGGCGGTTTGAGGACTGGAAGGCTCCCCAAAGCGCCTGAATTGTCCCTCCAATCCTTTCCTTCTGAGTGGAGCTGGGTTTGGACCTATCCACTCTTCCACAAGCTGGCAGCATTCGCCTGTCATGCCTCACAAGCTTGGCTGACTGTTGGTATTACGAGCGAATCACGAGAAGGACCCAACGGGCTTCTTGACACACTGGCTAGCCTGTATCACACTTCAAGTACTAGTGAACAGAAACAGATGACAGTGCTGGTCCATCTTGCCGATTCCGACCCCACATGGCTGCGGAGAACTATCATCAGAATTAGTTCTCTCTACCGAAGCCAGATCCTGACTGGTCAGTTGCTGCTCATTCATGCTCCTCCTGATGCATATCCCGCT…
mouse MGAT4F (codon optimization for mouse)	ggatccGCCACCATGCCGAAAACTGCGCCTGGCGCCATGCGGGGATGCCTGTGGATGTGTGTACGGGTCTTGGCCTCTCTGGTCATCCTGGGATTCTTTCTGCAGGACAATATTGCCGCTGCCCATGTCAAACAGCAGCACAACACTCTGCTGTCTGAAAAGAAGAAAATGATTCAGCAAATCGCTCAGGAAGAGATAAGCTCTAAGATCAAGAATCACCTGAAGTACTTTACCGAAATGCAAGAGTCCAGCCACGTCCTTCAGCACGTTACCTACACAGTGCTGGCAGGAGCTAGCTATCAGCCCAAACGGATGCTTACCGTTGGCATCTTCAGCGTACCTCATAGCCACAGGACCCATCTGCTGGATACCATGACTAGCCTGTTCCAAGCCTCATCT…
chicken MGAT4C (codon optimization for chicken)	ggatccGCCACCATGGTTACACTGCCCTATGCATTTCTGCACATGAGGCATAACCTGAAGTACTTTGACAAGATGCGGTGTCTGAGAAAACGGAGCGCTGTGTCTTTTCTGGGAGTACTGGTCATATGCCTTCTGTTTATGAACCTGTACATAGAGGATGGCTATGTTCTGGAAGGGGACAAACAGCTGATACGGGAGACTGCAACACACCAACTCAACCCGGAAAGATATGCCCACACCTATAAGGATCTTTCCAACTTCAGCGGGAGTATTAACATCTCTTACAGGTACCTTGCGGGTACTCCTCTGCCAAGAAAGCGTTACCTGACTATTGGGTTGAGTAGCGTGAAAAGGAAGAAGGGGAACTACCTGTTGGAAACCATCAAAAGCATATTTGAA…
medaka MGAT4C-rA	ggatccATGAGGCTGGTGTGGAAATCCTTGGACAAAATGAGGTGTCTGAGGAAACGCGCCACCATCCCCTTCCTTGGCTTCCTCATCACCTTCCTCCTCTTCCTGAACCTTTACATGGAAGACGGCTATGTGCTGGAAGGGAATAAACGGCAGCTCAGGGAAGCTTCAGCCCATCCTCCCAGCTCAGAGCGATACGTTCACACCTTTAGAGACCTCAGCAATTTCTCGGGAACCATCAACGTCACGTACCGTTATCTCGCCGGAACGCCGCTGAACCGCAAGAAATATCTCACCATTGGTTTGGCGTCTGTCAAGAGAAAAAGAGGAAACTACCTGCTGGAGACGATCAAATCCATATTTGATCAGTCCAGTTATGAGGAGTTGAAAGAGATCGTGGTC…
medaka MGAT4C-rB	ggatccATGAGGCTGCTATGGAAGTCTGTGGACAAGATGAGGTGTCTGAGGAAGCGATCCACTCTGCCGGTCCTCACTTTCCTCGTCACTTCTCTCCTCTTTTTCAACGTCTACATGGATGATGGATATGTGCTGGAAACAGAAAAAAGACCCCTGGGAGACACACTGACTCATCCAGCAAACTCTGAAAGATACAGTCACACATTGCGGGATCTGTCAAATTTCTCTGGCAGTATAAATGTAACATATCGCTACCTCGCTGGAGTTCCTTTGCCGCGCAAGAAATATCTCACCATTGGTTTGGCGTCTGTCAAGAGAAAAAGAGGAAACTACCTGCTGGAGACGATCAAATCCATATTTGATCAGTCAAGTTATGAGGAGTTGAAAGAGATCGTGGTC…
medaka MGAT4D	ggatccATGAGGATTTATCCTTTAAGAGTTGGCATTTTTCTGGTTTGTGCTTGTTTCCTGTCAGTGTCCTGGATCAAATCCTACGGGAGTGATGATTCAAGGATGCCGGAGCTGCATTCGCTGTACAGGCGCCTGTTAGTTGCTGAGGAGTTAGGGGTGCAGGTCAGAAATGACCTCAGCATCATTCTGGAACATCTGGTCAACAAGTCCAAAGGGGAAAATGCCACCTTCTCTTATGTCAACGCAACAGAAACCATCCCTCAAGCAACAGAGACACTCAAGCAGCTGAAGATCCAGCTGGACCATCGGACGTTCTACCTGCCCAACATTTACCAGTACCTGCCCCACCTGAGGGAGCATGTGGACAGCCTGGTTCCCAACGTGCTGCTGGGGCGGGGG…
